# Supplementary material for: Evaluation of kefir consumption on gut microbial diversity in a healthy young population using full-length 16S rRNA sequencing
Source: Front Microbiol. 2025 May 21;16:1587831. doi: 10.3389/fmicb.2025.1587831 (PMC12134070; doi:10.3389/fmicb.2025.1587831)
Supplement: Supplementary Table 1 — Quantitative data of microbial taxa corresponding to Figure 2. [file Table_1.xlsx]

## Sheet: Genus_milk group
	1-Control_1_group-Pre	1-Control_1_group-Pre	1-Control_1_group-Pre	1-Control_1_group-Pre	1-Control_1_group-Pre	1-Control_1_group-Pre	1-Control_1_group-Pre	1-Control_1_group-Pre	1-Control_1_group-Pre	2-Control_1_group-Post	2-Control_1_group-Post	2-Control_1_group-Post	2-Control_1_group-Post	2-Control_1_group-Post	2-Control_1_group-Post	2-Control_1_group-Post	2-Control_1_group-Post	2-Control_1_group-Post
	14-Pre	19-Pre	2-Pre	20-Pre	23-Pre	26-Pre	29-Pre	5-Pre	8-Pre	14-Post	19-Post	2-Post	20-Post	23-Post	26-Post	29-Post	5-Post	8-Post
Acetivibrio	0	0	0	0	0	0	0	0	0	0	0	0	0	0	0	0	0	0
Agathobacter	1.57792	6.15594	1.5094	0	2.8966	0	0	3.49694	1.27389	0	4.48366	1.12151	0	1.94041	0	0.41979	5.52672	1.11785
Agathobaculum	0.139914	0	0	0	0	1.11889	0.254643	0	0.103288	0.123057	0.218259	0.193946	0	0	1.21003	0	0.39084	0
Akkermansia	0	0	0	0.14913	0	0	0	0	0	0	0	0.193946	0.459131	0	0	0	0	0
Alistipes	0.233191	0.808517	0.155809	1.13228	0	0	0	1.36682	0.912377	0.453368	1.60264	1.07935	1.80632	0	0	0	0.671756	0.354441
Aminipila	0	0	0	0	0	0	0.209706	0	0	0	0	0	0.187277	0	0	0.089955	0	0
Anaerobacterium	0	0	0	0	0	0	0	0	0	0	0	0.21081	0	0	0	0	0	0
Anaerobutyricum	1.84998	1.60903	1.66521	5.94311	2.37117	0	4.89065	3.55907	2.32398	2.31865	5.19456	3.41513	6.68157	2.54143	0	3.2084	3.97557	3.07409
Anaeromassilibacillus	0	0	0	0	0	0.15788	0	0	0	0	0.112247	0	0	0	0.0345722	0	0	0
Anaerostipes	2.84493	4.72302	2.98958	0	5.90098	6.83004	0.284602	3.85196	3.50318	5.35622	4.59591	3.71869	0	2.799	10.7635	0.569715	3.63359	4.41688
Anaerotignum	0	0	0	0	0	0	0	0	0.791875	0	0.293091	0	0	0	0	0	0	0.436235
Anaerotruncus	0	0	0	0	0	0	0	0	0	0	0	0	0	0	0	0	0	0
Anthropogastromicrobium	0	0.29619	1.20752	0	0	0	0	0.84317	0.223791	0	0	0.24454	0	0	0	0	0	0.470316
Bacteroides	0.699572	9.15786	0	6.91522	6.88447	1.70923	1.30318	4.92589	2.06576	1.21762	11.0065	0.952863	14.9036	13.0334	5.13397	0	2.50382	2.01077
Baileyella	0	0	0	0	0	0	0.891252	0	0	0	0	0	0	0	0	1.12744	0	0
Barnesiella	0.427517	0	0.175285	0	0	0	0	0	0	0.615285	0	0.716755	0	0	0	0	0	0
Bifidobacterium	1.84998	6.5562	1.07119	20.1823	10.1246	25.1167	13.8107	10.5352	12.4548	9.72798	12.2849	1.59373	26.974	12.0975	13.5869	16.8936	8.8	11.8738
Bilophila	0	0	0	0	0	0	0	0	0	0	0	0	0	0	0	0	0	0
Blautia	0.357559	7.82101	1.3049	3.06545	21.0845	12.198	14.5671	6.48797	9.10656	1.70337	7.53929	2.23459	5.90225	25.7577	9.08096	6.07496	13.7405	14.7229
Butyribacter	0	0	0	0.39768	0	0	0	0	0	0	0	0	0.326225	0	0	0	0	0
Butyricicoccus	0	0	0	0	0.727518	0	0	0	0	0	0	0	0	0.71263	0	0	0	0
Butyricimonas	0	0.34422	0	0	0	0	0	0	0	0	1.36568	0	0	0	0	0	0	0
Catenibacterium	0	0	0	0	0	0	0	0	0	0	0	0	0	0	0	0	0	0
Clostridium_sensu_stricto	1.43801	3.76241	0.632973	1.12676	0	2.14168	0	0	1.31692	1.6386	0	1.52627	0	2.47274	0.161337	0.131934	0	0.265831
Colidextribacter	0	0	0	0	0	0	0.0973637	0	0	0	0	0	0	0	0	0.155922	0	0
Collinsella	0	0.384246	0.223975	0.701464	0.330077	0.102965	0.247154	0	0	0.15544	0.280619	0.446918	1.51634	0.558084	0.270815	0	0	0
Coprobacter	0	0	0	0	0.586056	0	0	0	0	0	0	0	0	0.231819	0	0	0	0
Coprococcus	4.02643	0.104067	3.05775	0	0	0	1.6402	0.683412	0	4.47539	0	3.60907	0	0	0	0.863568	0.769466	0
Dialister	5.73649	0.888569	9.12455	2.25352	0	0	9.3544	0	1.43742	6.78756	0	8.91306	3.61264	0	0	10.7526	0	1.91534
Dorea	0	0.360231	1.76259	0.950014	0	0.432455	3.47513	1.14494	1.53211	0.323834	1.89573	2.46226	2.01776	0	0.409104	5.01349	0.567939	2.0653
Drancourtella	0	0	0	0	1.25968	0	0	0	0	0	0	0	0	1.74294	0	0	0	0
Enterocloster	0	0	0	0	4.58067	0	0	0.0710038	0	0	0	0	0	2.89345	0	0	0	0
Enterococcus	0	0.712456	0	0.303783	0	0	0	0	0	0	0	0	0	0	0	0	0	0
Escherichia_Shigella	0	0	0	0	0.10778	0.0617792	0.381965	0.825419	0	0	0	0	0.640367	0.678286	6.77038	0	0	0
Faecalibacillus	0.544112	0	0.983543	1.34769	0	0	0.61414	3.63007	1.69564	1.18523	0.318034	1.39978	2.79708	0	0	0.341829	2.79695	1.9835
Faecalibacterium	13.1597	5.72366	9.94255	14.3496	0	7.32427	5.58718	10.4198	13.1778	10.7837	6.41681	10.9621	3.71534	0	3.05387	2.44078	7.80458	10.1016
Faecalicatena	0	0	0	0	1.21927	0	0	0	0	0	0	0	0	1.01314	0	0	0	0
Faecalimonas	0	0	0	0	2.06804	0.288303	0	0	0	0	0	0	0	3.17678	0.616537	0	0	0
Flavonifractor	0	0	0	0.110467	0	0	0	0	0	0	0	0	0.471214	0	0	0	0	0
Fusicatenibacter	0.41197	4.30676	0.35057	9.69345	0	5.09336	0	3.2573	6.02513	0.220207	2.94338	0.590269	7.08633	0	10.5099	0.761619	2.94351	4.75769
Fusobacterium	0	0	0	0	0.478276	0	0	0	0	0	0	0	0	0.755559	0	0	0	0
Gallintestinimicrobium	0	0.264169	0	0	0	0	0	0	0	0	0	0	0	0	0	0	0	0
Gemmiger	0.466382	1.79315	0.594021	1.04391	0	0	0.659077	1.08281	0.438974	0.505181	1.60264	0.742052	1.26865	0	0	0.251874	0.714504	0.218117
Guopingia	0	0	0	0	0	0	0	0	0	0	0	0	0	0	0	0	0	0
Haemophilus	0	0.376241	0	0	0	2.09363	0	0	0	0	0	0	0	0	0	0	0	0
Holdemanella	2.80606	7.56484	0	0	0	0	4.15668	0	0	5.05181	8.9985	0	0	0	0	10.7766	0	0
Holdemania	0	0	0	0	0	0	0	0	0	0	0	0	0	0	0	0	0	0
Hominimerdicola	0	0	0.8959	0	0	0	0	0.0621283	0	0	0	0.725188	0	0	0	0	0	0
Intestinibacter	0	0	0	0.640707	0	0	1.51288	0	0	2.13083	0	0.345729	0	0	2.6102	0.941529	0	0
Jutongia	0	0	0	0	0	0	0	1.02956	0	0	0.155899	0	0	0	0	0	0.256489	0
Lachnospira	1.32919	2.10535	1.64573	2.67329	0	0	0	0.710038	0	0.556995	1.32826	0.598701	0.120824	0	0	0	0.177099	0
Lacrimispora	0	0	0.0973805	0	0.202088	0	0	0	0	0	0	0	0	0	0.207433	0	0	0
Lactococcus	0	0	0	0	0	0	0	0	0	0	0	0	0	0	0	0	0	0
Laedolimicola	0.240964	0	0	0	0	0	0	0	0	0	0	0	0	0	0	0	0	0
Latilactobacillus	0	0	0	0	0	0	0	0	0	0	0	0	0	0	0	0	0	0
Lawsonella	0.0155461	0	0	0	0	0	0	0	0	0	0	0	0	0	0	0	0	0
Lentihominibacter	0	0	0	0.0441867	0	0	0	0	0	0	0.0873036	0	0.132906	0	0	0	0	0
Leuconostoc	0	0.0400256	0	0.06628	0.0538902	0	0	0	0	0	0	0	0	0	0	0	0	0
Leyella	0	0	0	0	0	0	0.104853	0	0	0	0	0	0	0	0	0.047976	0	0
Ligilactobacillus	0	0	0	0	0	0	8.01378	0	0	0	0	0	0	0	0	22.2009	0	0
Limosilactobacillus	0	0	0	0	0	0	0	0	0	0	0	0	0	0	0	0	0	0
Massilimicrobiota	0	0	0	0	0	0	0	0	0	0	0	0	0.0785356	0	0	0	0	0.0340808
Mediterraneibacter	0.209872	1.27281	0.44795	0	0.868979	0	1.2133	2.76915	0.989843	0.919689	3.29259	2.21772	0.434966	1.28789	0	2.15292	2.59542	1.62906
Megamonas	0	0	5.67728	10.8754	0	0	0	0	0	0	0	4.84021	2.16879	0	0	0	0	0
Megasphaera	0	0	0	0	0	0	0.704014	0	0	0	0	0	0	0	0	0.437781	0	0
Merdimonas	0	0	0	0	0	0	0	0	0	0	0	0	0	0	0	0	0	0
Mitsuokella	0	0	0	0	0	0	0.554224	0	0	0	0	0	0	0	0	0.401799	0	0
Monoglobus	0	0	0	0	0	0	0	0.0710038	0	0	0	0	0	0	0	0	0.323664	0.081794
Muricoprocola	0	0	0	0	0	0	0	0	0	0	0	0	0	0	0	0	0	0
Muriventricola	0	0	0	0	0.0943078	0	0	0	0	0	0	0	0	0.0686872	0	0	0	0
Negativibacillus	0	0	0	0.171223	0	0	0	0	0	0	0	0	0.471214	0	0	0	0	0
Neglecta	0	0	0	0	0	0	0.164769	0	0	0	0	0	0	0	0	0.095952	0.598473	0
Odoribacter	0	0	0	0.320353	0	0	0	0.37277	0.611121	0	0	0	0.676615	0	0.0576203	0	0.262595	0.361257
Oliverpabstia	0.629615	0.280179	0	0	0	0	0	0	0.636943	1.07513	0.342978	0	0	0	0	0	0	0.483948
Oscillibacter	0	0	0.0973805	0.0386634	0	0	0	0.17751	0.077466	0	0	0	0.368513	0	0	0	0	0.0545293
Oxalobacter	0	0	0	0	0	0	0	0	0	0	0	0	0	0	0	0	0	0
Parabacteroides	0	0.840538	0	0.806407	0.6871	0.178473	0.269623	1.22482	0	0	1.13495	0	0.670573	2.0091	0.962259	0.293853	0.50687	0
Paraprevotella	0	0	0	0	0	0	0	0	0.275435	0	0	0	0	0	0	0	0	0.224934
Pararoseburia	0	0	0	0	0	0	0	0	0	0	0	0	0	0	0	0	0	0
Parasutterella	0	0	0	0	0	1.09143	0	0	0	0	0	0	0	0	1.7747	0	0	0
Paratractidigestivibacter	0.0388651	0	0	0	0	0	0	0	0	0.123057	0	0	0	0	0	0	0	0
Pediococcus	0	0.128082	0	0.160177	0	0.102965	0	0.0798793	0	0	0	0	0.0845768	0	0	0.041979	0	0.0340808
Peptococcus	0	0	0	0	0	0	0	0	0	0	0	0	0	0	0	0	0	0
Phascolarctobacterium	0	0.816523	0	0	0	0	0	1.57983	0.998451	0	1.31579	0	0	0	0	0	0.8	0.572558
Phocaeicola	2.93043	13.4806	4.15815	8.25739	12.6238	12.8089	2.35171	14.325	27.6468	4.27461	14.879	7.09166	10.2217	5.97579	27.3523	0.149925	22.229	32.4722
Prevotellamassilia	0	0	0	0	0	0	0.46435	0	0	0	0	0	0	0	0	0.365817	0	0
Pusillibacter	0	0	0	0	0	0	0	0	0.077466	0	0	0	0	0	0	0	0	0.0477132
Raoultibacter	0	0	0	0.0276167	0	0	0	0	0	0	0	0.0674593	0	0	0	0	0	0
Romboutsia	3.42791	2.92187	3.45701	0	0	9.4179	6.41102	1.39345	3.59787	5.71244	0	5.00042	0.966592	3.32274	1.03717	3.35832	2.71145	0.831572
Roseburia	0.264283	0	1.29516	0	0	0	0	0.239638	0	0	0	2.31891	0	0	0	0	0	0
Ruminococcoides	0	0	0	0	0	0	0	0	0	0	0	0	0	0	0	0	0	0
Ruminococcus	4.21298	4.81108	1.13935	1.17095	0	0	2.12702	4.87264	0	2.83031	0.89798	3.50788	0.882015	0	0	2.003	6.36947	0
Ruthenibacterium	0	0	0	0	0	0	0	0	0	0	0	0	0.283936	0	0	0	0	0
Segatella	43.8166	0	28.8538	0	0	0	1.16087	0	0	25.8808	0	18.72	0	0	0	1.88906	0	0
Senegalimassilia	0	0	0	0	0	0	0	0	0	0	0	0	0	0	0	0	0	0
Solibaculum	0.621842	0	0.360308	0	0	0	0.45686	1.32245	0	0.472798	0	0.775782	0	0	0	0.497751	0.732824	0
Sporofaciens	0	0	0	0	0	0	0	0	0	0	0	0	0	0	0	0	0	0
Stecheria	0	0	0	0	0	0	0	0	0	0	0	0	0	0	0	0	0	0
Streptococcus	0.365332	1.4089	9.25114	2.59044	0.848771	4.1598	0	0.426023	0.430367	0.194301	0	0.472215	0.410802	0.781317	0.403342	2.003	0.580153	0
Sutterella	0.777303	1.27281	0	0.69594	0.505221	0	0	0.568031	0	0.731865	0	0	0.416843	0	0	0	0.164885	0
Thomasclavelia	0	0	0	0	0.552375	1.44152	0	0	0	0	0	0	0.0543708	0.686872	0.207433	0	0	0
Turicibacter	0	0	0	0	0.114517	0	0.329539	0	0	0.11658	0	0	0	0	0.172861	0.323838	0	0
Unclassified	1.27478	6.57221	5.39488	1.62386	13.0212	6.12987	10.388	10.8103	3.55483	1.92358	4.55226	6.23155	1.03909	8.94651	3.61279	2.76462	6.53435	1.81992
Veillonella	0	0	0.477164	0	9.80802	0	0	0	0	0	0	0.758917	0	4.51618	0	0	0	0
Vescimonas	0.458609	0.336215	0	0.171223	0	0	0.674056	0.958552	2.71992	0.414508	0.860564	0	0.15103	0	0	0.155922	0.317557	1.56772
Waltera	0.816168	0	0	0	0	0	0.674056	0.825419	0	0	0	0	0	0	0	0	0	0
Weissella	0	0	0	0	0	0	0	0	0	0	0	0	0	0	0	0	0	0
	Milk-Pre	Milk-Post
Acetivibrio	0	0
Agathobacter	1.87896	1.62333
Agathobaculum	0.179637	0.237347
Akkermansia	0.01657	0.0725641
Alistipes	0.512111	0.663097
Aminipila	0.0233007	0.0308036
Anaerobacterium	0	0.0234234
Anaerobutyricum	2.69024	3.37882
Anaeromassilibacillus	0.0175423	0.0163133
Anaerostipes	3.43648	3.98372
Anaerotignum	0.0879861	0.0810361
Anaerotruncus	0	0
Anthropogastromicrobium	0.28563	0.0794284
Bacteroides	3.74013	5.64028
Baileyella	0.099028	0.125271
Barnesiella	0.0669779	0.148004
Bifidobacterium	11.3002	12.648
Bilophila	0	0
Blautia	8.44367	9.63961
Butyribacter	0.0441867	0.0362472
Butyricicoccus	0.0808353	0.0791811
Butyricimonas	0.0382467	0.151742
Catenibacterium	0	0
Clostridium_sensu_stricto	1.15764	0.688523
Colidextribacter	0.0108182	0.0173247
Collinsella	0.221098	0.358691
Coprobacter	0.0651173	0.0257577
Coprococcus	1.05687	1.07972
Dialister	3.19944	3.55347
Dorea	1.07305	1.63949
Drancourtella	0.139965	0.19366
Enterocloster	0.516852	0.321494
Enterococcus	0.112915	0
Escherichia_Shigella	0.152994	0.898782
Faecalibacillus	0.979467	1.20249
Faecalibacterium	8.85385	6.14208
Faecalicatena	0.135474	0.112571
Faecalimonas	0.261816	0.42148
Flavonifractor	0.0122741	0.0523571
Fusicatenibacter	3.23762	3.31255
Fusobacterium	0.0531417	0.083951
Gallintestinimicrobium	0.0293521	0
Gemmiger	0.675369	0.589225
Guopingia	0	0
Haemophilus	0.27443	0
Holdemanella	1.61418	2.75855
Holdemania	0	0
Hominimerdicola	0.106448	0.0805764
Intestinibacter	0.239288	0.66981
Jutongia	0.114395	0.0458209
Lachnospira	0.9404	0.309098
Lacrimispora	0.0332743	0.0230481
Lactococcus	0	0
Laedolimicola	0.0267738	0
Latilactobacillus	0	0
Lawsonella	0.00172734	0
Lentihominibacter	0.00490963	0.0244678
Leuconostoc	0.0177995	0
Leyella	0.0116504	0.00533067
Ligilactobacillus	0.89042	2.46677
Limosilactobacillus	0	0
Massilimicrobiota	0	0.0125129
Mediterraneibacter	0.863546	1.61447
Megamonas	1.83919	0.778777
Megasphaera	0.0782238	0.0486423
Merdimonas	0	0
Mitsuokella	0.0615805	0.0446443
Monoglobus	0.00788931	0.0450509
Muricoprocola	0	0
Muriventricola	0.0104786	0.00763191
Negativibacillus	0.0190248	0.0523571
Neglecta	0.0183077	0.0771584
Odoribacter	0.144916	0.150899
Oliverpabstia	0.17186	0.21134
Oscillibacter	0.0434466	0.0470047
Oxalobacter	0	0
Parabacteroides	0.445217	0.619734
Paraprevotella	0.0306039	0.0249926
Pararoseburia	0	0
Parasutterella	0.12127	0.197189
Paratractidigestivibacter	0.00431835	0.013673
Pediococcus	0.0523448	0.0178485
Peptococcus	0	0
Phascolarctobacterium	0.377201	0.298705
Phocaeicola	10.9536	13.8496
Prevotellamassilia	0.0515944	0.0406463
Pusillibacter	0.00860733	0.00530146
Raoultibacter	0.00306852	0.00749548
Romboutsia	3.403	2.54897
Roseburia	0.199898	0.257657
Ruminococcoides	0	0
Ruminococcus	2.03711	1.83229
Ruthenibacterium	0	0.0315485
Segatella	8.20347	5.16554
Senegalimassilia	0	0
Solibaculum	0.306828	0.275462
Sporofaciens	0	0
Stecheria	0	0
Streptococcus	2.16453	0.538348
Sutterella	0.424368	0.145955
Thomasclavelia	0.221543	0.105408
Turicibacter	0.0493395	0.0681421
Unclassified	6.52999	4.1583
Veillonella	1.1428	0.586122
Vescimonas	0.590952	0.385255
Waltera	0.257294	0
Weissella	0	0

## Sheet: Genus_yogurt group
	3-Control_2_group-Pre	3-Control_2_group-Pre	3-Control_2_group-Pre	3-Control_2_group-Pre	3-Control_2_group-Pre	3-Control_2_group-Pre	4-Control_2_group-Post	4-Control_2_group-Post	4-Control_2_group-Post	4-Control_2_group-Post	4-Control_2_group-Post	4-Control_2_group-Post
	15-Pre	18-Pre	21-Pre	3-Pre	30-Pre	9-Pre	15-Post	18-Post	21-Post	3-Post	30-Post	9-Post
Acetivibrio	0	0	0	0	0	0	0	0	0	0	0	0
Agathobacter	0.149254	3.14126	2.91538	2.24878	0	0	0.711374	3.08458	3.77574	7.57628	0	0.200988
Agathobaculum	0	0.160064	1.16734	0.0580865	1.4997	0.298797	0	0.370873	0.798069	0.0812159	1.63678	0
Akkermansia	0	0	0	0	0	0	0	0	0	0	0	0
Alistipes	0	0.15006	0	0.224048	0	2.18041	0	0	0	0.110222	0	2.18789
Aminipila	0.175593	0	0	0	0	0	0.151866	0	0	0	0	0
Anaerobacterium	0	0	0	0	0	0	0	0	0	0	0	0
Anaerobutyricum	4.01229	1.02041	2.24579	2.04962	3.02984	3.86013	6.4823	1.72773	3.427	1.18343	3.12415	3.7958
Anaeromassilibacillus	0	0	0	0	0	0	0	0	0	0	0	0
Anaerostipes	8.79719	2.65106	3.60275	1.03726	6.38703	2.02697	7.55335	2.45138	8.73181	1.50249	3.61994	1.88928
Anaerotignum	0	0.430172	0	0	0	0	0	0.316599	0	0	0	0
Anaerotruncus	0	0	0	0	0	0	0	0	0	0	0	0
Anthropogastromicrobium	0	0.520208	0	0	1.75853	0	0	1.32067	0	0	1.58245	0
Bacteroides	7.10272	1.12045	14.885	4.44776	8.98295	1.66357	10.0472	2.07146	13.3593	5.02378	8.78837	1.83186
Baileyella	0	0	0	0	0	0	0	0	0	0	0	0
Barnesiella	0	0	0	0	0	0.847937	0	0	0	0	0	1.05088
Bifidobacterium	14.0913	0	9.93719	6.4476	7.85627	26.391	10.4708	0	9.88532	10.7843	3.97311	44.9409
Bilophila	0.386304	0.290116	0	0	0	0.0807559	0	0.189959	0	0.116023	0	0.0803951
Blautia	10.5443	4.82193	12.2719	4.77969	15.5146	10.6275	13.8278	7.40841	9.06713	3.51549	16.069	10.0724
Butyribacter	0	0	0	0	0	0	0	0	0	0	0	0
Butyricicoccus	0	0	0	0	0	0	0	0	0	0	0	0
Butyricimonas	0	0.260104	0	0	0	0	0	0.162822	0	0	0	0
Catenibacterium	0	6.48259	0	0	0	0	0	8.90095	0	0	0	0
Clostridium_sensu_stricto	0	0	0	0	0	0	0	0	0	0	2.73703	0
Colidextribacter	0	0	0	0	0	0	0	0	0	0	0	0
Collinsella	0.193152	0	0.171842	0.0580865	0	1.38093	0.415634	0	0.992556	0.197239	0	0.763753
Coprobacter	0	0	0.130363	0	0	0	0	0	0.120716	0	0	0
Coprococcus	0	3.40136	0	0	0.989647	1.12251	0	2.45138	0	0.185636	1.31758	1.01642
Dialister	0	5.70228	3.54942	0	0	10.1591	0	9.93216	2.04547	0	0	5.71954
Dorea	0.851624	2.11084	0	2.1492	0.898295	0.500686	1.37479	0.814111	0	0.701938	2.08503	0
Drancourtella	0.351185	0	0.622185	0	0	0.355326	0.335705	0	1.31447	0	0	0.815436
Enterocloster	0	0	0	0	0	0	0	0	0	0	0	0
Enterococcus	0	0	0	0	0	0	0	0	0	0	0	0
Escherichia_Shigella	0.930641	0	0.918464	0	0	0	0	0	1.32117	1.0442	0	0
Faecalibacillus	0	0.280112	1.0429	0	4.96346	0	0	0	2.64905	0	7.20592	0
Faecalibacterium	3.56453	8.80352	10.6127	12.3724	9.20371	19.5268	1.91032	7.19132	5.15056	7.52407	7.71529	4.92707
Faecalicatena	0	0	0	0	0	0	0.191831	0	0	0	0	0
Faecalimonas	0	0	0	0	0.0989647	0	0	0	0	0	0.319207	0
Flavonifractor	0	0	0.189618	0	0.258831	0	0	0	0.456039	0	0.393915	0
Fusicatenibacter	11.9403	0.520208	8.94169	1.95834	12.363	5.07147	5.57909	0	4.1513	1.28785	5.7593	2.03859
Fusobacterium	0	0	0	0	0	0	0	0	0	0	0	0
Gallintestinimicrobium	0	0	0	0	0	0	0	0	0	0	0	0
Gemmiger	0	0	0	0.323625	0	0.565291	0	0	0	0.174034	0	0.890088
Guopingia	0	0	0	0	0	0	0	0	0	0	0	0
Haemophilus	0	0	0	0	0	0	0	0	0	0	0	0
Holdemanella	0.746269	4.22169	0	0	0	0	1.23891	7.19132	0	0	0	0
Holdemania	0	0	0.0948092	0	0	0	0	0	0.0536517	0	0	0
Hominimerdicola	0	0	0	0	0	0	0	0.199005	0	0	0	0
Intestinibacter	1.07989	0	0.450344	0	0	0	0	0	0.315204	0	0.828579	0
Jutongia	0	0	0	0	0	0	0	0	0	0	0	0
Lachnospira	1.20281	0.430172	0.675516	0	0.411084	0	0	0.343736	0.221313	0.545307	0.237707	0.11485
Lacrimispora	0	0	0	0	0	0	0	0	0	0	0	0
Lactococcus	0	0	0	0	0	0	0	0	0	0	0	0
Laedolimicola	0	0	0	0	0	0	0	0	0	0	0	0
Latilactobacillus	0	0	0	0	0	0	0	0	0	0	0	0
Lawsonella	0	0	0	0	0	0	0	0	0	0	0	0.11485
Lentihominibacter	0	0	0.0948092	0	0	0	0.0799297	0	0	0	0	0
Leuconostoc	0	0.030012	0	0	0	0	0	0	0	0	0	0
Leyella	0	6.09244	0	0	0	0	0	2.74084	0	0	0	0
Ligilactobacillus	0	0	0	4.7133	0	0	0	0	0	5.23843	0	0
Limosilactobacillus	1.55399	0	0	0	0	0	1.43873	0	0	0	0	0
Massilimicrobiota	0	0	0	0	0	0.0646047	0	0	0	0	0	0.0574251
Mediterraneibacter	3.02019	3.7415	1.65324	0.887893	3.3648	0	5.37927	2.52374	3.70867	0.829563	4.1429	0
Megamonas	0	0	0	24.5208	0	0	0	0	0	18.2504	0	0
Megasphaera	0	0	0	0	0	1.79278	0	0	0	0	0	0.780981
Merdimonas	0	0	0	0	0	0.847937	0	0	0	0	0	1.05662
Mitsuokella	0	0	0	0	0	0	0	0	0	0	0	0
Monoglobus	0	0	0	0	0	0	0	0	0	0	0	0
Muricoprocola	0	0	0	0	0	0	0	0	0	0	0	0
Muriventricola	0.298507	0	0.159991	0	0	0	0.103909	0	0	0	0	0
Negativibacillus	0	0	0	0	0	0	0	0	0	0	0	0
Neglecta	0	0.140056	0	0	0	0	0	0.162822	0	0	0	0
Odoribacter	0.895522	0.320128	0.622185	0	0	0.20189	0.359683	0	0.268258	0.10442	0	0.338808
Oliverpabstia	0	0	0	0	0	0	0	0	0	0.632324	0	0
Oscillibacter	0	0	0	0	0	0	0	0.470375	0	0	0.0543331	0
Oxalobacter	0	0	0	0	0	0	0	0.108548	0	0	0	0
Parabacteroides	0.781387	0.130052	1.09031	0.605759	0	0.573367	0.383662	0.12664	0.731004	0	0	0.511083
Paraprevotella	0	0	0	0	0	0	0	0	0	0	0	0
Pararoseburia	0	0	0	0	0	0	0	0	0	0	0	0
Parasutterella	0	0	0	0	0	0	0	0	0	0	0	0
Paratractidigestivibacter	0	0	0	0	0	0	0	0	0	0	0	0
Pediococcus	0	0	0	0	0	0	0	0.0814111	0	0	0.129041	0.0918801
Peptococcus	0	0	0	0	0	0	0	0	0	0	0	0
Phascolarctobacterium	1.23793	0	0	0.290432	0.738429	0	0.343698	0.0542741	0	0.446688	0.651997	0
Phocaeicola	12.8446	1.61064	9.33278	19.4756	14.4717	2.34192	11.1502	1.43826	14.8414	18.0937	8.67971	0.562766
Prevotellamassilia	0	3.66146	0	0	0	0	0	1.62822	0	0	0	0
Pusillibacter	0	0	0	0	0	0	0	0	0	0	0	0
Raoultibacter	0.0526778	0	0	0	0	0	0	0	0	0	0	0
Romboutsia	0	0.80032	0	1.54344	3.14403	0	0.591479	2.49661	1.64308	4.75113	2.64195	0.625933
Roseburia	0	0	0.319981	0	1.85749	0	0	0	0.999262	0	1.48058	0
Ruminococcoides	0	2.73109	0	5.00373	0	0	0	0.995025	0	5.42986	0	0
Ruminococcus	0	3.2413	4.4027	0	0	1.89776	0	3.25645	1.40836	0	0	1.38394
Ruthenibacterium	0	0	0.136288	0	0	0	0	0	0.2079	0	0	0
Segatella	0	19.908	0	0	0	1.77663	0	15.0158	0	0	0	0.631676
Senegalimassilia	0	0	0	0	0	0	0	0	0	0	0	0
Solibaculum	0.456541	0.780312	0	0	0	0	0.239789	1.5649	0	0	0	0
Sporofaciens	0	0	0	0	0	0.129209	0	0	0.616994	0	0	0
Stecheria	0	1.16046	0	0	0	0	0	1.32067	0	0	0	0
Streptococcus	0.430202	0.130052	4.50936	0	0.852619	0.815634	6.2505	1.13071	4.72805	1.47929	12.2249	9.81969
Sutterella	0	0.80032	0	0	0	0	0	0.153777	0	0.243648	0	0
Thomasclavelia	0.386304	0	0	0	0	0	0.583487	0	0	0	0.230916	0
Turicibacter	0.588235	0	0.154065	0	0	0	0	0	0	0	0.794621	0
Unclassified	11.3345	5.59224	2.79687	4.80458	1.35505	2.4146	12.8047	6.46766	2.91731	2.94698	1.57566	1.44711
Veillonella	0	0	0	0	0	0	0	0	0	0	0	0
Vescimonas	0	0.360144	0	0	0	0.484535	0	0.298507	0	0	0	0.241185
Waltera	0	2.2509	0.302204	0	0	0	0	1.83627	0	0	0	0
Weissella	0	0	0	0	0	0	0	0	0.0938904	0	0	0
	Yogurt-Pre	Yogurt-Post
Acetivibrio	0	0
Agathobacter	1.40911	2.55816
Agathobaculum	0.530663	0.481157
Akkermansia	0	0
Alistipes	0.425753	0.383019
Aminipila	0.0292654	0.0253111
Anaerobacterium	0	0
Anaerobutyricum	2.70301	3.29007
Anaeromassilibacillus	0	0
Anaerostipes	4.08371	4.29138
Anaerotignum	0.0716953	0.0527665
Anaerotruncus	0	0
Anthropogastromicrobium	0.379789	0.483853
Bacteroides	6.36708	6.85365
Baileyella	0	0
Barnesiella	0.141323	0.175146
Bifidobacterium	10.7872	13.3424
Bilophila	0.126196	0.0643962
Blautia	9.75998	9.99337
Butyribacter	0	0
Butyricicoccus	0	0
Butyricimonas	0.0433507	0.027137
Catenibacterium	1.08043	1.48349
Clostridium_sensu_stricto	0	0.456171
Colidextribacter	0	0
Collinsella	0.300668	0.394864
Coprobacter	0.0217271	0.0201194
Coprococcus	0.918919	0.828503
Dialister	3.23513	2.94953
Dorea	1.08511	0.829312
Drancourtella	0.221449	0.410934
Enterocloster	0	0
Enterococcus	0	0
Escherichia_Shigella	0.308184	0.394229
Faecalibacillus	1.04775	1.6425
Faecalibacterium	10.6806	5.73644
Faecalicatena	0	0.0319719
Faecalimonas	0.0164941	0.0532011
Flavonifractor	0.0747415	0.141659
Fusicatenibacter	6.79916	3.13602
Fusobacterium	0	0
Gallintestinimicrobium	0	0
Gemmiger	0.148153	0.177354
Guopingia	0	0
Haemophilus	0	0
Holdemanella	0.827993	1.40504
Holdemania	0.0158015	0.00894194
Hominimerdicola	0	0.0331675
Intestinibacter	0.25504	0.19063
Jutongia	0	0
Lachnospira	0.453264	0.243819
Lacrimispora	0	0
Lactococcus	0	0
Laedolimicola	0	0
Latilactobacillus	0	0
Lawsonella	0	0.0191417
Lentihominibacter	0.0158015	0.0133216
Leuconostoc	0.005002	0
Leyella	1.01541	0.456807
Ligilactobacillus	0.78555	0.873071
Limosilactobacillus	0.258999	0.239789
Massilimicrobiota	0.0107674	0.00957084
Mediterraneibacter	2.11127	2.76402
Megamonas	4.0868	3.04173
Megasphaera	0.298797	0.130163
Merdimonas	0.141323	0.176104
Mitsuokella	0	0
Monoglobus	0	0
Muricoprocola	0	0
Muriventricola	0.0764163	0.0173181
Negativibacillus	0	0
Neglecta	0.0233427	0.027137
Odoribacter	0.339954	0.178528
Oliverpabstia	0	0.105387
Oscillibacter	0	0.0874514
Oxalobacter	0	0.0180914
Parabacteroides	0.530145	0.292065
Paraprevotella	0	0
Pararoseburia	0	0
Parasutterella	0	0
Paratractidigestivibacter	0	0
Pediococcus	0	0.0503887
Peptococcus	0	0
Phascolarctobacterium	0.377798	0.249443
Phocaeicola	10.0129	9.12768
Prevotellamassilia	0.610244	0.27137
Pusillibacter	0	0
Raoultibacter	0.00877963	0
Romboutsia	0.914632	2.12503
Roseburia	0.362912	0.413306
Ruminococcoides	1.28914	1.07081
Ruminococcus	1.59029	1.00812
Ruthenibacterium	0.0227147	0.03465
Segatella	3.6141	2.60792
Senegalimassilia	0	0
Solibaculum	0.206142	0.300782
Sporofaciens	0.0215349	0.102832
Stecheria	0.193411	0.220112
Streptococcus	1.12298	5.93886
Sutterella	0.133387	0.0662374
Thomasclavelia	0.064384	0.135734
Turicibacter	0.123717	0.132437
Unclassified	4.71631	4.69324
Veillonella	0	0
Vescimonas	0.14078	0.0899488
Waltera	0.425517	0.306046
Weissella	0	0.0156484

## Sheet: Genus_kefir group
	5-Intervention-Pre	5-Intervention-Pre	5-Intervention-Pre	5-Intervention-Pre	5-Intervention-Pre	5-Intervention-Pre	5-Intervention-Pre	5-Intervention-Pre	5-Intervention-Pre	5-Intervention-Pre	5-Intervention-Pre	5-Intervention-Pre	5-Intervention-Pre	6-Intervention-Post	6-Intervention-Post	6-Intervention-Post	6-Intervention-Post	6-Intervention-Post	6-Intervention-Post	6-Intervention-Post	6-Intervention-Post	6-Intervention-Post	6-Intervention-Post	6-Intervention-Post	6-Intervention-Post	6-Intervention-Post
	1-Pre	10-Pre	13-Pre	16-Pre	22-Pre	25-Pre	37-Pre	38-Pre	39-Pre	40-Pre	41-Pre	42-Pre	7-Pre	1-Post	10-Post	13-Post	16-Post	22-Post	25-Post	37-Post	38-Post	39-Post	40-Post	41-Post	42-Post	7-Post
Acetivibrio	0	0	0	0	0	0	0	0	0.122587	0	0	0	0	0	0	0	0	0	0	0	0	0.143788	0	0	0	0
Agathobacter	0	4.54904	4.8838	0	1.16751	0	0	1.70442	0.429053	2.59646	0.37876	2.83541	0	0	0.948384	1.76935	0	0.571464	0	0	1.48327	0.39753	3.41102	0.236426	3.59334	0
Agathobaculum	1.32701	0	0	0	0	0.803317	0.432572	1.02415	0	0	0	1.34855	0.498279	0.143678	0	0	0	0	0.376121	0.433705	1.87133	0	0	0	1.30587	0.267974
Akkermansia	0	6.54746	0	0	0	0.518269	3.87038	0	2.60496	0	0	0	0	0	3.718	0	0	0	0	5.79306	0	0	0	0	0	0
Alistipes	0.864929	0.648611	2.20052	0.130346	0.511956	0.241859	2.81551	0.104657	1.86945	0.37714	0	0.596473	0	0.193966	0.738565	0.0319761	0.80965	0.360271	0	2.46283	0	0.651273	0.306227	0	0.587204	0
Aminipila	0	0	0	0	0	0	0	0	0	0	0	0	0	0	0	0.319761	0.0660939	0	0	0	0.0862366	0	0	0	0	0
Anaerobacterium	0	0	0	0	0	0	0	0	0	0	0	0	0	0	0.268569	0	0	0	0	0	0	0	0	0	0	0
Anaerobutyricum	2.02607	2.37532	4.3449	3.19348	0.955235	5.07904	0.235258	1.56238	4.35182	2.24833	3.03737	6.9675	1.87534	0.143678	3.80193	4.27414	3.8004	2.59643	3.72263	1.06877	1.3108	4.98182	1.67574	4.30458	5.09202	2.95342
Anaeromassilibacillus	0	0	0	0	0	0	0	0	0	0	0	0	0	0	0	0	0	0.0372694	0	0	0	0	0	0	0	0
Anaerostipes	3.69668	3.63748	3.91827	1.97963	5.85628	2.08171	4.03734	1.45773	2.14527	8.87003	3.22675	6.21542	0	2.97414	3.50818	1.88659	1.70192	8.50985	8.16858	3.74071	2.70783	1.9369	5.12079	3.21213	4.98685	0.273676
Anaerotignum	0.118483	0	0	0	0	0	0	0	0	0	0.837643	0.0605118	0	0.186782	0	0	0.19002	0	0	0	0	0	0	0.635904	0.446976	0
Anaerotruncus	0	0	0	0	0	0	0	0	0	0	0.152961	0	0	0	0	0	0	0	0	0	0	0	0	0.0815262	0	0
Anthropogastromicrobium	2.14455	1.87571	0	0	0	0	0.675419	0.246692	1.21054	0	0	0	0.860663	1.78879	0	0	0	0	0	1.00682	0	0	0	0	0	0.507441
Bacteroides	21.4218	0.26295	0.696082	0	6.84897	1.39933	7.2323	0.971817	3.65461	14.3023	9.08296	2.2908	0.416742	11.8678	0.201427	0.490301	0.38004	7.18678	0	7.23358	0.551914	2.11452	5.75876	4.90788	2.34005	0.644278
Baileyella	0	0	0	0	0	0	0	0	0	0	0	0	0	0	0	0	0	0	0	0	0	0	0	0	0	0
Barnesiella	1.69431	0	0	0.325866	0	0.207308	1.50262	0.411153	0.390745	0.747026	0	0	0	0.229885	0	0	0.413087	0	0	0.983581	0.0948603	0.321407	0.603947	0	0	0.0798221
Bifidobacterium	0.035545	18.5818	6.28719	12.4481	9.3151	8.09363	3.1646	6.60088	7.08704	3.43777	4.82191	2.72303	1.65791	1.26437	22.5514	14.3786	11.3847	20.2621	11.5151	6.13383	5.00172	6.00524	3.49609	4.23936	11.0079	4.05952
Bilophila	0.533175	0	0	0	0	0	0	0	0	0	0	0	0	0.272989	0	0	0	0	0	0	0	0	0	0	0	0
Blautia	11.564	8.89649	9.61042	6.778	7.02379	12.0929	14.6164	5.71877	4.44376	10.9661	10.2484	12.1456	5.05526	43.8793	7.2094	11.5221	9.63318	8.72104	25.8559	15.8225	6.66609	3.37478	22.0653	14.7888	10.298	1.91573
Butyribacter	0	0	0	0	0	0	0	0	0	0	0	0	0	0	0	0	0	0	0	0	0	0	0	0	0	0
Butyricicoccus	0	0	0	0	0	0	0	0	0	0	0	0	0	0	0	0	0	0	0	0	0	0	0	0	0	0
Butyricimonas	0	0	0	0.0733198	0	0	0	0	0	0.101538	0	0	0	0	0	0	0.0495704	0	0	0	0	0	0.110582	0	0	0
Catenibacterium	0	0	0	0	0	0	0	0	0	0	0	0	0	0	0	0	0	0	0	0	0	0	0	0	0	0
Clostridium_sensu_stricto	0.201422	0	0	0	0.486983	0	0	0	2.28317	0	0.196664	3.89004	0	0	0	0	0	0	8.85331	0	0	0	0	0	1.90184	0
Colidextribacter	0	0	0	0	0	0	0	0	0	0	0	0	0	0	0	0	0	0	0	0	0	0	0	0	0	0
Collinsella	0.319905	0	0.628719	0.537678	0	0.250497	0	0.276594	0.59761	0.855817	0.407896	0.45816	0.280848	0	0.335711	3.36815	0	0.192559	0.800463	0	0.215592	0.21991	0.876148	0.562531	0.438212	0
Coprobacter	0.0236967	0	0	0	0	0	0	0	0	0	0	0	0	0	0	0	0.0247852	0	0	0	0	0	0	0	0	0
Coprococcus	0.42654	2.91875	2.24542	3.84521	0.624337	0.440529	2.49677	0.418629	2.4977	0.40615	0.997888	0	1.92064	0	2.46748	2.86719	4.03999	0.745388	1.02228	2.00589	1.03484	0.913474	0.399796	1.77727	0	2.5372
Dialister	0	10.9475	0	4.86354	2.48486	0	2.77757	0.493384	10.9868	1.32724	0	0.259336	6.74941	0	4.8846	0	12.31	1.29201	0	1.88971	1.25905	12.518	0	0	0.236635	11.5742
Dorea	1.80095	4.54904	8.06108	3.45418	1.3673	2.65181	2.1325	2.38469	4.06068	2.11778	0	3.18119	0.434861	0.998563	4.43139	14.6344	3.68473	1.70197	4.32057	1.94393	4.56192	2.71505	2.07554	1.28811	2.97984	1.93854
Drancourtella	0	0	0	0	0	0	0.182136	0	0	0	0	0	0	0.675287	0	0	0	0	0	0	0	0	0	0	0	0
Enterocloster	0	0	0	0	0	0	0	0	0	0	0	0	0	0	0	0	0	0	0	0	0	0	0	0	0	0.336393
Enterococcus	0	0	0	0.350305	0	0	0	0	0	0	0	0	0	0	0	0	0	0	0	0	0	0	0	0	0	0
Escherichia_Shigella	0	0	0	0	0	0	0	0	0.375421	0	0	2.32538	0	0	0.226605	0	0	0.142866	0	0	0	0.0761228	0	0	0	0
Faecalibacillus	3.00948	1.50758	3.98563	1.64562	4.32665	2.10763	0.591941	0.784929	1.13393	3.74238	0	0	0	9.74856	1.10785	1.79066	1.84237	4.33567	9.60556	0.813197	0.802001	1.44633	4.93365	0	0	0
Faecalibacterium	4.45498	5.72355	2.44751	6.1833	15.034	10.3827	7.39167	9.6808	7.30156	22.1424	17.2846	17.9028	9.01431	1.53736	3.68443	0.117246	10.195	12.3548	2.41103	1.9904	8.62366	11.1731	17.8462	15.1639	8.42244	8.88876
Faecalicatena	0	0	0	0	0	0	0	0	0	0	0	0	0	0	0	0	0	0	0.3279	0	0	0	0	0	0	0
Faecalimonas	0	0	0	0	0	0	0	0	0	0	0	0	0	0	0	0	0	0	0	0	0	0	0	0	0	0
Flavonifractor	0.225118	0	0	0	0	0	0	0	0	0	0	0	0	0	0	0	0	0	0	0	0	0	0	0.0978314	0	0
Fusicatenibacter	5.15403	0	2.12193	0.301426	7.35469	2.28038	3.21014	0	2.71223	4.59095	4.55969	4.44329	0	1.72414	0	0.191857	1.8341	5.2612	4.91851	8.34882	1.67299	2.85038	5.69922	3.81542	6.02103	0.980672
Fusobacterium	0	0	0	0	0	0	0	0	0	0	0	0	0	0	0	0	0	0	0	0	0	0	0	0	0	0
Gallintestinimicrobium	0	0	0	0	0	0	0	0	0	0	0	0	0	0	0	0	0	0	0	0	0	0	0	0	0	0
Gemmiger	1.86019	0.201595	0	0	0	0	0	0.306496	0.421391	1.25471	0	1.23617	0	6.07759	0.520352	0	0	0	0	0	0.439807	0	0.842123	0.114137	0.937774	0
Guopingia	0	0.14024	0.752217	0	0	0	0	0	0.306466	0.355381	0	0	0	0	0.293747	0	0	0	0	0	0	0	1.25893	0	0	0
Haemophilus	0	0	0	0	0	0	0	0	0	0	0	0	0	0	0	0	0	0	0	0	0	0	0	0	0	0
Holdemanella	0	3.72513	12.9112	0.684318	0	0	0	0	6.72694	0	0	0	0	0	10.1301	14.2187	1.21447	0	0	0	0	4.69424	0	0	0	0
Holdemania	0	0	0	0	0	0	0	0	0	0	0	0	0	0	0	0	0	0	0	0	0	0	0	0	0	0
Hominimerdicola	0	0	0	0	0	0	0.508462	0	0.55164	0.551204	1.96664	0	0.0634173	0	0	0	0	0	0	1.36307	0	0	1.25043	0.71743	0	0
Intestinibacter	1.40995	0	0	0	0	0	0.387038	0	3.62397	0	0	1.29668	0	0.696839	0	0	0	0	0	0	0	0.651273	0	1.01092	0	0.518844
Jutongia	0	0	0	0	0	0	0	0	0	0	0	0	0	0	0	0	0	0	0	0	0	0	0	0	0	0
Lachnospira	1.4455	0	1.49321	0.725051	1.48592	0	0	1.18113	0	0	0	0	0.915021	0	0.36089	0	0.594845	0.490714	0	0	1.87996	0	0	0	0.0613497	0.75831
Lacrimispora	0	0	0	0	0	0	0	0	0	0	0	0	0	0	0	0	0.0991408	0	0	0	0	0	0	0	0	0
Lactococcus	0	0	0	0	0	0	0	0	0	0	0	0	0	0.114943	0.0671423	0	0.0165235	0.192559	0	0	0	0	0.0850629	0	0.0613497	0
Laedolimicola	0	0.525901	0	0	0	0	0	0	0	0	0	0	0.425802	0	0.66303	0	0	0	0	0	0	0	0	0	0	0.250869
Latilactobacillus	0	0	0	0.211813	0.112381	0	0	0	0	0	0	0	0	0	0	0	0	0	0	0	0	0	0	0	0	0
Lawsonella	0	0	0	0	0	0	0.242847	0	0	0	0	0	0	0	0	0	0	0	0	0.162639	0	0	0	0	0	0
Lentihominibacter	0	0	0	0	0	0	0	0	0.18388	0	0	0	0	0	0.0671423	0.0959284	0	0	0	0	0	0.101497	0.127594	0	0	0
Leuconostoc	0	0	0	0.138493	0.0624337	0	0	0	0	0	0	0	0	0	0	0	0	0.0931735	0	0	0	0	0	0	0	0
Leyella	0	0	0	1.71079	0	0	0	5.63654	0	0	0	0	0	0	0	0	0.553536	0	0	0	1.6385	0	0	0	0	0
Ligilactobacillus	0	0	0.853261	3.16904	0	0	0	0	0	0	0	0	0	0	0	4.34875	0.305684	0	0	0	0	0	0	0	0	0
Limosilactobacillus	0	0	0	0	0	0	0	0	0	0	0	0	0	0	0	0	0	0	0	0	0	0	0	0	0	0
Massilimicrobiota	0	0	0	0	0	0	0.0683008	0	0	0	0	0	0	0	0	0	0	0	0	0	0	0	0	0	0	0
Mediterraneibacter	5.16588	2.00719	3.33446	0.936864	2.98433	1.90896	0.576763	2.33236	0	2.51668	0.662831	0.414938	1.98406	2.69397	0.595888	2.56875	1.0575	0.751599	11.1197	0.116171	0.534667	0	1.34399	0.635904	0.788782	1.73898
Megamonas	0	0	0	0	0	28.3148	0	23.1143	2.25253	0	1.34023	0	22.4588	0	0	0	0	0	0.212171	0	22.5509	1.70853	0	0.366868	0	18.1139
Megasphaera	0	0	0	0	0	0	0	0	0	0	0	0	0	0	0	0	0	0	0	0	0	0	0	0	0	0
Merdimonas	0	0	0	0	0	0	0	0	0	0	0	0	0	0	0	0	0	0	0	0	0	0	0	0	0	0
Mitsuokella	0	0	0	0	0	0	0	0	0	0	0	0	0	0	0	0	0	0	0	0	0	0	0	0	0	0
Monoglobus	0	0	0	0	0	0	0	0	0.122587	0	0	0	0	0	0	0	0	0	0	0	0	0.270659	0	0.432089	0	0
Muricoprocola	0	0	0	0	0	0.492356	0	0	0	0.420656	0	0	0	0	0	0	0	0	0.270036	0	0	0	0	0.334257	0	0
Muriventricola	0	0	0	0	0	0	0	0	0	0	0	0	0	0	0	0	0	0	0	0	0	0	0	0	0	0
Negativibacillus	0	0	0	0	0	0	0.136602	0	0	0.0942849	0	0	0	0	0	0	0	0	0	0	0	0	0	0	0	0
Neglecta	0	0.15777	0.123498	0	0	0.39734	0	0.112133	0	0	0	0	0	0	0.20982	0.639522	0.132188	0	0	0	0	0	0	0	0	0
Odoribacter	0.248815	0.14024	0.336814	0	0	0.207308	0.364271	0.672797	0.191542	0.398898	0	0.242047	0	0	0	0	0.214805	0	0	0	0.103484	0	0.187138	0	0.148992	0.068419
Oliverpabstia	0.841232	0	0.258224	0	0	0	0	0	1.31781	0	0	0.414938	0	0	0	0.735451	0	0	0	0	0	1.02343	0.408302	0	1.13059	0
Oscillibacter	0	0	0	0.0488798	0.0998939	0.0345513	0	0	0.0689549	0.268349	0	0	0	0	0	0	0.446134	0	0	0	0	0	0.0680504	0	0	0
Oxalobacter	0	0	0	0	0	0	0	0	0	0	0	0	0	0	0	0	0	0	0	0	0	0	0	0	0	0
Parabacteroides	0.319905	0	0.853261	0.154786	0	0.544182	1.25977	0.254168	0.0536316	0	0.939617	0.138313	0.389563	0	0	0	0.578321	0.298155	0	0.534387	0.457054	0	0	0.766346	0.0788782	0.307885
Paraprevotella	0	0	0	0.480652	0	0	0	0.493384	0	0	0	0	0	0	0	0	0.355254	0	0	0	0.370818	0	0	0	0	0
Pararoseburia	0	0	0	0	0	0	0	0	0	0	0	0	0	0	0	0	0	0	0.472562	0	0.146602	0	0	0	0	0
Parasutterella	0.604265	0	0	0	0	0	0	0	0	0.993618	0	0	0	0.926724	0	0	0	0	0	0	0	0	1.46308	0	0	0
Paratractidigestivibacter	0	0	0	0	0	0	0	0	0	0	0	0	0	0	0	0	0	0	0	0	0	0	0	0	0	0
Pediococcus	0	0	0.190861	0.350305	0.337142	0	0	0	0	0	0	0.259336	0	0.12931	0	0	0	0.142866	0	0	0	0	0	0	0.113935	0
Peptococcus	0	0	0.0336814	0	0	0	0	0	0	0	0	0	0	0	0	0	0	0	0	0	0	0	0	0	0	0.0171047
Phascolarctobacterium	2.79621	0	0	0	0	0.095016	0	0.381251	0	0	0.750237	0.579184	0.534517	0	0	0	0	0	0	0	0.327699	0	0	1.22289	0.420684	0.10833
Phocaeicola	11.7417	2.17372	6.47805	5.05092	23.731	9.61389	14.1079	0.43358	2.11462	4.53293	29.2811	5.92151	2.67259	1.5158	0	0.202515	7.24554	16.0383	0	6.71468	3.60469	3.01108	5.1293	25.0774	13.085	1.4539
Prevotellamassilia	0	0	0	3.33198	0	0	0	2.38469	0	0	0	0	0	0	0	0	1.33014	0	0	0	2.31114	0	0	0	0	0
Pusillibacter	0	0	0	0	0	0	0	0	0	0	0	0	0	0	0	0	0	0	0	0	0	0	0	0	0	0
Raoultibacter	0	0	0	0	0	0	0	0	0.122587	0	0	0	0	0	0	0	0	0	0	0	0	0.202994	0	0	0	0
Romboutsia	1.3981	1.33228	3.44673	0.708758	0.181058	1.22657	0.288381	0.306496	3.53203	0	0	5.9388	4.61134	0	8.80403	9.25176	0	5.07485	3.56833	0.642813	0	7.84911	0	2.97571	0.946538	1.16312
Roseburia	0	0	0.101044	0.692464	0	0	1.53297	0	0.0383083	0.413403	0	0	0.46204	0	0	0	0.578321	0	0	2.00589	0.0862366	0.422905	0.331745	0	0	0.176749
Ruminococcoides	0	0	0	0	0	0	0	0	0	0	4.58883	0	0	0	0	0	0	0.391329	0	0	0	0	0	3.02462	0	0
Ruminococcus	0	7.85345	3.49164	5.66191	0	0	10.45	0.979293	5.8152	4.78677	1.95936	0	0	0	6.73101	0	4.21348	0	0	9.05359	6.89893	7.29933	7.51106	1.3941	0	0
Ruthenibacterium	0	0	0	0	0	0	0	0	0	0	0	0	0	0.12931	0	0	0	0	0	0	0	0	0	0	0	0
Segatella	0	0	0	19.1935	0	2.87639	0	22.9424	0.64358	0	0	10.0277	23.8177	0	0	0	8.36087	0	0	0	14.6861	10.6403	0	0	15.4426	29.1807
Senegalimassilia	0	0	0	0	0	0	0	0	0	0	0	0	0.0724769	0	0	0	0	0	0	0	0	0	0	0	0	0.176749
Solibaculum	0	1.59523	2.21174	0.610998	0	0	0.607118	0	1.64726	0	0	1.00277	0	0	1.01553	0.298444	0.735294	0	0	0.697026	0	1.30255	0	0	1.76161	0
Sporofaciens	0	0	0	0	0	0	0	0	0	0	0	0	0	0	0	0	0	0	0	0	0	0	0	0	0	0
Stecheria	0	0	0	0	0	0	0	0	0	0	0	0	0	0	0	0	0	0	0	0	0	0	0	0	0	0
Streptococcus	1.13744	0.28048	0	4.52138	0.362115	1.85713	2.29187	0	4.35182	0.159559	0.47345	0.242047	8.3439	0	0.134285	4.05031	0.0247852	0.136654	1.20552	8.79802	0.379441	1.80157	0.706022	0.627752	1.04294	3.67752
Sutterella	0.699052	0	1.47075	0.407332	0.511956	0	0	1.8016	0	0	0	0	1.44048	0	0	0	0	0.19877	0	0	1.1297	0	0	0	0	0.878043
Thomasclavelia	0	0	0	0	0.0749204	0	0.0455339	0	0.114925	0.159559	0	0	0	0.079023	0	0	0	0	0	0.116171	0	0	0.16162	0	0	0
Turicibacter	0	0.36813	0	0	0	0.112292	0	0	0	0	0	0	0	0	0	0	0	0.0248463	0	0	0	0.109955	0	0.464699	0	0.233765
Unclassified	9.2891	4.77693	8.48771	5.06721	6.69913	3.39466	8.21887	2.30246	5.11799	3.96722	2.54206	4.64212	2.89002	9.84914	8.42635	5.94756	8.26999	1.74545	1.25374	7.14064	3.90652	6.39432	4.4658	4.94864	4.32077	3.79725
Veillonella	0	0	0	0	0	0	0	0	0	0	0	0	0	0	0	0	0	0	0	0	0	0	0	0	0	0
Vescimonas	0	0.999211	1.22376	0.0325866	0	0.293686	1.54815	0.373776	0.421391	0.29736	0.262219	0	0.154013	0	1.73731	0	0	0	0	0.983581	0.439807	0.211452	0.280708	0.774499	0	0.228063
Waltera	0	0.701201	0.516448	0	0	0	0	0.14951	0	0	0	0	0	0	0.159463	0	1.31362	0	0	0	0.16385	0.465195	0	0	0	0.142539
Weissella	0	0	0	0	0	0	0	0	0	0	0	0	0	0.158046	0	0	0	0.149078	0	0	0	0	0	0	0	0.0513142
	Kefir-Pre	Kefir-Post
Acetivibrio	0.00942974	0.0110606
Agathobacter	1.4265	0.954676
Agathobaculum	0.41799	0.33836
Akkermansia	1.04162	0.73162
Alistipes	0.797034	0.472458
Aminipila	0	0.0363147
Anaerobacterium	0	0.0206592
Anaerobutyricum	2.94246	3.05587
Anaeromassilibacillus	0	0.00286688
Anaerostipes	3.62481	3.74832
Anaerotignum	0.0782029	0.112283
Anaerotruncus	0.0117662	0.00627124
Anthropogastromicrobium	0.539506	0.254081
Bacteroides	5.27544	3.3598
Baileyella	0	0
Barnesiella	0.406079	0.209738
Bifidobacterium	6.48112	9.33076
Bilophila	0.0410135	0.0209991
Blautia	9.16614	13.9809
Butyribacter	0	0
Butyricicoccus	0	0
Butyricimonas	0.0134506	0.0123194
Catenibacterium	0	0
Clostridium_sensu_stricto	0.542945	0.827319
Colidextribacter	0	0
Collinsella	0.354902	0.539175
Coprobacter	0.00182282	0.00190655
Coprococcus	1.47989	1.52391
Dialister	3.14536	3.53571
Dorea	2.78431	3.6365
Drancourtella	0.0140104	0.0519452
Enterocloster	0	0.0258764
Enterococcus	0.0269466	0
Escherichia_Shigella	0.207754	0.0342765
Faecalibacillus	1.7566	2.80199
Faecalibacterium	10.3803	7.87756
Faecalicatena	0	0.0252231
Faecalimonas	0	0
Flavonifractor	0.0173168	0.00752549
Fusicatenibacter	2.82529	3.33218
Fusobacterium	0	0
Gallintestinimicrobium	0	0
Gemmiger	0.406197	0.68706
Guopingia	0.119562	0.119437
Haemophilus	0	0
Holdemanella	1.84981	2.3275
Holdemania	0	0
Hominimerdicola	0.280105	0.256225
Intestinibacter	0.516741	0.221375
Jutongia	0	0
Lachnospira	0.557372	0.318928
Lacrimispora	0	0.00762621
Lactococcus	0	0.0413523
Laedolimicola	0.0732079	0.0702999
Latilactobacillus	0.0249379	0
Lawsonella	0.0186806	0.0125107
Lentihominibacter	0.0141446	0.0301663
Leuconostoc	0.0154559	0.00716719
Leyella	0.56518	0.168618
Ligilactobacillus	0.309408	0.358034
Limosilactobacillus	0	0
Massilimicrobiota	0.00525391	0
Mediterraneibacter	1.90964	1.84199
Megamonas	5.96005	3.30403
Megasphaera	0	0
Merdimonas	0	0
Mitsuokella	0	0
Monoglobus	0.00942974	0.0540575
Muricoprocola	0.0702316	0.0464841
Muriventricola	0	0
Negativibacillus	0.0177605	0
Neglecta	0.0608262	0.0755023
Odoribacter	0.215595	0.055603
Oliverpabstia	0.217862	0.253675
Oscillibacter	0.0400484	0.0395526
Oxalobacter	0	0
Parabacteroides	0.377477	0.232387
Paraprevotella	0.0749258	0.0558517
Pararoseburia	0	0.0476281
Parasutterella	0.122914	0.183831
Paratractidigestivibacter	0	0
Pediococcus	0.0875111	0.0297009
Peptococcus	0.00259087	0.00131575
Phascolarctobacterium	0.395109	0.15997
Phocaeicola	9.06566	6.39063
Prevotellamassilia	0.439744	0.280099
Pusillibacter	0	0
Raoultibacter	0.00942974	0.0156149
Romboutsia	1.76696	3.09817
Roseburia	0.249249	0.277065
Ruminococcoides	0.352987	0.262765
Ruminococcus	3.15367	3.3155
Ruthenibacterium	0	0.00994695
Segatella	6.11548	6.02389
Senegalimassilia	0.00557515	0.0135961
Solibaculum	0.590393	0.446958
Sporofaciens	0	0
Stecheria	0	0
Streptococcus	1.84779	1.73729
Sutterella	0.487013	0.169732
Thomasclavelia	0.0303799	0.0274472
Turicibacter	0.0369555	0.0640973
Unclassified	5.18427	5.42048
Veillonella	0	0
Vescimonas	0.431242	0.358109
Waltera	0.105166	0.172666
Weissella	0	0.0275721

## Sheet: Genus_total
	Milk-Pre	Milk-Post	Yogurt-Pre	Yogurt-Post	Kefir-Pre	Kefir-Post			Milk-Pre	Milk-Post	Yogurt-Pre	Yogurt-Post	Kefir-Pre	Kefir-Post			Bifidobacterium	Phocaeicola	Faecalibacterium	Blautia	Segatella	Bacteroides	Anaerostipes	Romboutsia	Fusicatenibacter	Dialister	Anaerobutyricum	Streptococcus	Ruminococcus	Agathobacter	Megamonas	Holdemanella	Clostridium_sensu_stricto	Faecalibacillus	Others	Unclassified
Bifidobacterium	11.3002	12.648	10.7872	13.3424	6.48112	9.33076		Bifidobacterium	11.3002	12.648	10.7872	13.3424	6.48112	9.33076		Milk-Pre	11.3002	10.9536	8.85385	8.44367	8.20347	3.74013	3.43648	3.403	3.23762	3.19944	2.69024	2.16453	2.03711	1.87896	1.83919	1.61418	1.15764	0.979467	14.3372	6.52999
Phocaeicola	10.9536	13.8496	10.0129	9.12768	9.06566	6.39063		Phocaeicola	10.9536	13.8496	10.0129	9.12768	9.06566	6.39063		Milk-Post	12.648	13.8496	6.14208	9.63961	5.16554	5.64028	3.98372	2.54897	3.31255	3.55347	3.37882	0.538348	1.83229	1.62333	0.778777	2.75855	0.688523	1.20249	16.5567	4.1583
Faecalibacterium	8.85385	6.14208	10.6806	5.73644	10.3803	7.87756		Faecalibacterium	8.85385	6.14208	10.6806	5.73644	10.3803	7.87756
Blautia	8.44367	9.63961	9.75998	9.99337	9.16614	13.9809		Blautia	8.44367	9.63961	9.75998	9.99337	9.16614	13.9809		Yogurt-Pre	10.7872	10.0129	10.6806	9.75998	3.6141	6.36708	4.08371	0.914632	6.79916	3.23513	2.70301	1.12298	1.59029	1.40911	4.0868	0.827993	0	1.04775	16.2412	4.71631
Segatella	8.20347	5.16554	3.6141	2.60792	6.11548	6.02389		Segatella	8.20347	5.16554	3.6141	2.60792	6.11548	6.02389		Yogurt-Post	13.3424	9.12768	5.73644	9.99337	2.60792	6.85365	4.29138	2.12503	3.13602	2.94953	3.29007	5.93886	1.00812	2.55816	3.04173	1.40504	0.456171	1.6425	15.8027	4.69324
Unclassified	6.52999	4.1583	4.71631	4.69324	5.18427	5.42048		Bacteroides	3.74013	5.64028	6.36708	6.85365	5.27544	3.3598
Bacteroides	3.74013	5.64028	6.36708	6.85365	5.27544	3.3598		Anaerostipes	3.43648	3.98372	4.08371	4.29138	3.62481	3.74832		Kefir-Pre	6.48112	9.06566	10.3803	9.16614	6.11548	5.27544	3.62481	1.76696	2.82529	3.14536	2.94246	1.84779	3.15367	1.4265	5.96005	1.84981	0.542945	1.7566	17.4893	5.18427
Anaerostipes	3.43648	3.98372	4.08371	4.29138	3.62481	3.74832		Romboutsia	3.403	2.54897	0.914632	2.12503	1.76696	3.09817		Kefir-Post	9.33076	6.39063	7.87756	13.9809	6.02389	3.3598	3.74832	3.09817	3.33218	3.53571	3.05587	1.73729	3.3155	0.954676	3.30403	2.3275	0.827319	2.80199	15.5774	5.42048
Romboutsia	3.403	2.54897	0.914632	2.12503	1.76696	3.09817		Fusicatenibacter	3.23762	3.31255	6.79916	3.13602	2.82529	3.33218
Fusicatenibacter	3.23762	3.31255	6.79916	3.13602	2.82529	3.33218		Dialister	3.19944	3.55347	3.23513	2.94953	3.14536	3.53571
Dialister	3.19944	3.55347	3.23513	2.94953	3.14536	3.53571		Anaerobutyricum	2.69024	3.37882	2.70301	3.29007	2.94246	3.05587
Anaerobutyricum	2.69024	3.37882	2.70301	3.29007	2.94246	3.05587		Streptococcus	2.16453	0.538348	1.12298	5.93886	1.84779	1.73729
Streptococcus	2.16453	0.538348	1.12298	5.93886	1.84779	1.73729		Ruminococcus	2.03711	1.83229	1.59029	1.00812	3.15367	3.3155
Ruminococcus	2.03711	1.83229	1.59029	1.00812	3.15367	3.3155		Agathobacter	1.87896	1.62333	1.40911	2.55816	1.4265	0.954676
Agathobacter	1.87896	1.62333	1.40911	2.55816	1.4265	0.954676		Megamonas	1.83919	0.778777	4.0868	3.04173	5.96005	3.30403
Megamonas	1.83919	0.778777	4.0868	3.04173	5.96005	3.30403		Holdemanella	1.61418	2.75855	0.827993	1.40504	1.84981	2.3275
Holdemanella	1.61418	2.75855	0.827993	1.40504	1.84981	2.3275		Clostridium_sensu_stricto	1.15764	0.688523	0	0.456171	0.542945	0.827319
Clostridium_sensu_stricto	1.15764	0.688523	0	0.456171	0.542945	0.827319		Faecalibacillus	0.979467	1.20249	1.04775	1.6425	1.7566	2.80199
Veillonella	1.1428	0.586122	0	0	0	0		Others	14.3372	16.5567	16.2412	15.8027	17.4893	15.5774
Dorea	1.07305	1.63949	1.08511	0.829312	2.78431	3.6365		Unclassified	6.52999	4.1583	4.71631	4.69324	5.18427	5.42048
Coprococcus	1.05687	1.07972	0.918919	0.828503	1.47989	1.52391
Faecalibacillus	0.979467	1.20249	1.04775	1.6425	1.7566	2.80199
Lachnospira	0.9404	0.309098	0.453264	0.243819	0.557372	0.318928
Ligilactobacillus	0.89042	2.46677	0.78555	0.873071	0.309408	0.358034
Mediterraneibacter	0.863546	1.61447	2.11127	2.76402	1.90964	1.84199
Gemmiger	0.675369	0.589225	0.148153	0.177354	0.406197	0.68706
Vescimonas	0.590952	0.385255	0.14078	0.0899488	0.431242	0.358109
Enterocloster	0.516852	0.321494	0	0	0	0.0258764
Alistipes	0.512111	0.663097	0.425753	0.383019	0.797034	0.472458
Parabacteroides	0.445217	0.619734	0.530145	0.292065	0.377477	0.232387
Sutterella	0.424368	0.145955	0.133387	0.0662374	0.487013	0.169732
Phascolarctobacterium	0.377201	0.298705	0.377798	0.249443	0.395109	0.15997
Solibaculum	0.306828	0.275462	0.206142	0.300782	0.590393	0.446958
Anthropogastromicrobium	0.28563	0.0794284	0.379789	0.483853	0.539506	0.254081
Haemophilus	0.27443	0	0	0	0	0
Faecalimonas	0.261816	0.42148	0.0164941	0.0532011	0	0
Waltera	0.257294	0	0.425517	0.306046	0.105166	0.172666
Intestinibacter	0.239288	0.66981	0.25504	0.19063	0.516741	0.221375
Thomasclavelia	0.221543	0.105408	0.064384	0.135734	0.0303799	0.0274472
Collinsella	0.221098	0.358691	0.300668	0.394864	0.354902	0.539175
Roseburia	0.199898	0.257657	0.362912	0.413306	0.249249	0.277065
Agathobaculum	0.179637	0.237347	0.530663	0.481157	0.41799	0.33836
Oliverpabstia	0.17186	0.21134	0	0.105387	0.217862	0.253675
Escherichia_Shigella	0.152994	0.898782	0.308184	0.394229	0.207754	0.0342765
Odoribacter	0.144916	0.150899	0.339954	0.178528	0.215595	0.055603
Drancourtella	0.139965	0.19366	0.221449	0.410934	0.0140104	0.0519452
Faecalicatena	0.135474	0.112571	0	0.0319719	0	0.0252231
Parasutterella	0.12127	0.197189	0	0	0.122914	0.183831
Jutongia	0.114395	0.0458209	0	0	0	0
Enterococcus	0.112915	0	0	0	0.0269466	0
Hominimerdicola	0.106448	0.0805764	0	0.0331675	0.280105	0.256225
Baileyella	0.099028	0.125271	0	0	0	0
Anaerotignum	0.0879861	0.0810361	0.0716953	0.0527665	0.0782029	0.112283
Butyricicoccus	0.0808353	0.0791811	0	0	0	0
Megasphaera	0.0782238	0.0486423	0.298797	0.130163	0	0
Barnesiella	0.0669779	0.148004	0.141323	0.175146	0.406079	0.209738
Coprobacter	0.0651173	0.0257577	0.0217271	0.0201194	0.00182282	0.00190655
Mitsuokella	0.0615805	0.0446443	0	0	0	0
Fusobacterium	0.0531417	0.083951	0	0	0	0
Pediococcus	0.0523448	0.0178485	0	0.0503887	0.0875111	0.0297009
Prevotellamassilia	0.0515944	0.0406463	0.610244	0.27137	0.439744	0.280099
Turicibacter	0.0493395	0.0681421	0.123717	0.132437	0.0369555	0.0640973
Butyribacter	0.0441867	0.0362472	0	0	0	0
Oscillibacter	0.0434466	0.0470047	0	0.0874514	0.0400484	0.0395526
Butyricimonas	0.0382467	0.151742	0.0433507	0.027137	0.0134506	0.0123194
Lacrimispora	0.0332743	0.0230481	0	0	0	0.00762621
Paraprevotella	0.0306039	0.0249926	0	0	0.0749258	0.0558517
Gallintestinimicrobium	0.0293521	0	0	0	0	0
Laedolimicola	0.0267738	0	0	0	0.0732079	0.0702999
Aminipila	0.0233007	0.0308036	0.0292654	0.0253111	0	0.0363147
Negativibacillus	0.0190248	0.0523571	0	0	0.0177605	0
Neglecta	0.0183077	0.0771584	0.0233427	0.027137	0.0608262	0.0755023
Leuconostoc	0.0177995	0	0.005002	0	0.0154559	0.00716719
Anaeromassilibacillus	0.0175423	0.0163133	0	0	0	0.00286688
Akkermansia	0.01657	0.0725641	0	0	1.04162	0.73162
Flavonifractor	0.0122741	0.0523571	0.0747415	0.141659	0.0173168	0.00752549
Leyella	0.0116504	0.00533067	1.01541	0.456807	0.56518	0.168618
Colidextribacter	0.0108182	0.0173247	0	0	0	0
Muriventricola	0.0104786	0.00763191	0.0764163	0.0173181	0	0
Pusillibacter	0.00860733	0.00530146	0	0	0	0
Monoglobus	0.00788931	0.0450509	0	0	0.00942974	0.0540575
Lentihominibacter	0.00490963	0.0244678	0.0158015	0.0133216	0.0141446	0.0301663
Paratractidigestivibacter	0.00431835	0.013673	0	0	0	0
Raoultibacter	0.00306852	0.00749548	0.00877963	0	0.00942974	0.0156149
Lawsonella	0.00172734	0	0	0.0191417	0.0186806	0.0125107
Acetivibrio	0	0	0	0	0.00942974	0.0110606
Anaerobacterium	0	0.0234234	0	0	0	0.0206592
Anaerotruncus	0	0	0	0	0.0117662	0.00627124
Bilophila	0	0	0.126196	0.0643962	0.0410135	0.0209991
Catenibacterium	0	0	1.08043	1.48349	0	0
Guopingia	0	0	0	0	0.119562	0.119437
Holdemania	0	0	0.0158015	0.00894194	0	0
Lactococcus	0	0	0	0	0	0.0413523
Latilactobacillus	0	0	0	0	0.0249379	0
Limosilactobacillus	0	0	0.258999	0.239789	0	0
Massilimicrobiota	0	0.0125129	0.0107674	0.00957084	0.00525391	0
Merdimonas	0	0	0.141323	0.176104	0	0
Muricoprocola	0	0	0	0	0.0702316	0.0464841
Oxalobacter	0	0	0	0.0180914	0	0
Pararoseburia	0	0	0	0	0	0.0476281
Peptococcus	0	0	0	0	0.00259087	0.00131575
Ruminococcoides	0	0	1.28914	1.07081	0.352987	0.262765
Ruthenibacterium	0	0.0315485	0.0227147	0.03465	0	0.00994695
Senegalimassilia	0	0	0	0	0.00557515	0.0135961
Sporofaciens	0	0	0.0215349	0.102832	0	0
Stecheria	0	0	0.193411	0.220112	0	0
Weissella	0	0	0	0.0156484	0	0.0275721

## Sheet: Phylum_milk
	1-Control_1_group-Pre	1-Control_1_group-Pre	1-Control_1_group-Pre	1-Control_1_group-Pre	1-Control_1_group-Pre	1-Control_1_group-Pre	1-Control_1_group-Pre	1-Control_1_group-Pre	1-Control_1_group-Pre	2-Control_1_group-Post	2-Control_1_group-Post	2-Control_1_group-Post	2-Control_1_group-Post	2-Control_1_group-Post	2-Control_1_group-Post	2-Control_1_group-Post	2-Control_1_group-Post	2-Control_1_group-Post
	14-Pre	19-Pre	2-Pre	20-Pre	23-Pre	26-Pre	29-Pre	5-Pre	8-Pre	14-Post	19-Post	2-Post	20-Post	23-Post	26-Post	29-Post	5-Post	8-Post
Actinomycetota	1.90439	6.99648	1.29516	20.9114	10.4547	25.2197	14.0578	10.5352	12.4548	10.0065	12.5655	2.1081	28.4903	12.6556	13.8577	16.8936	8.8	11.8738
Bacillota	49.211	66.7227	65.3618	60.8119	67.6726	56.8369	72.9029	65.856	56.0337	56.8199	57.4457	69.1374	41.7145	64.6604	44.091	79.3763	64.8611	52.7026
Bacteroidota	48.1073	24.6318	33.3431	17.4316	20.7814	14.6966	12.6573	22.2153	31.5114	32.4417	29.9888	28.5606	28.2789	21.2501	33.5062	3.73013	26.174	35.4236
Fusobacteriota	0	0	0	0	0.478276	0	0	0	0	0	0	0	0	0.755559	0	0	0	0
Pseudomonadota	0.777303	1.64906	0	0.69594	0.613001	3.24684	0.381965	1.39345	0	0.731865	0	0	1.05721	0.678286	8.54509	0	0.164885	0
Unclassified	0	0	0	0	0	0	0	0	0	0	0	0	0	0	0	0	0	0
Verrucomicrobiota	0	0	0	0.14913	0	0	0	0	0	0	0	0.193946	0.459131	0	0	0	0	0
	Milk-Pre	Milk-Post			Milk-Pre	Milk-Post
Actinomycetota	11.5366	13.0279		Actinomycetota	11.5366	13.0279
Bacillota	62.3789	58.9788		Bacillota	62.3789	58.9788
Bacteroidota	25.0418	26.5949		Bacteroidota	25.0418	26.5949
Fusobacteriota	0.0531417	0.083951		Fusobacteriota	0.0531417	0.083951
Pseudomonadota	0.973062	1.24193		Pseudomonadota	0.973062	1.24193
Unclassified	0	0		Unclassified	0	0
Verrucomicrobiota	0.01657	0.0725641		Verrucomicrobiota	0.01657	0.0725641

## Sheet: Phylum_yogurt
	3-Control_2_group-Pre	3-Control_2_group-Pre	3-Control_2_group-Pre	3-Control_2_group-Pre	3-Control_2_group-Pre	3-Control_2_group-Pre	4-Control_2_group-Post	4-Control_2_group-Post	4-Control_2_group-Post	4-Control_2_group-Post	4-Control_2_group-Post	4-Control_2_group-Post
	15-Pre	18-Pre	21-Pre	3-Pre	30-Pre	9-Pre	15-Post	18-Post	21-Post	3-Post	30-Post	9-Post
Actinomycetota	14.3371	0	10.109	6.50568	7.85627	27.7719	10.8864	0	10.8779	10.9816	3.97311	45.8195
Bacillota	62.7217	63.6255	62.9118	68.7412	68.6891	62.5616	67.1729	72.8901	58.4803	64.2824	78.5588	46.9852
Bacteroidota	21.6242	35.054	26.0607	24.7531	23.4546	9.58572	21.9407	26.133	29.3206	23.3322	17.4681	7.11496
Fusobacteriota	0	0	0	0	0	0	0	0	0	0	0	0
Pseudomonadota	1.31694	1.32053	0.918464	0	0	0.0807559	0	0.452284	1.32117	1.40388	0	0.0803951
Unclassified	0	0	0	0	0	0	0	0.524649	0	0	0	0
Verrucomicrobiota	0	0	0	0	0	0	0	0	0	0	0	0
	Yogurt-Pre	Yogurt-Post
Actinomycetota	11.0967	13.7564
Bacillota	64.8751	64.7283
Bacteroidota	23.4221	20.8849
Fusobacteriota	0	0
Pseudomonadota	0.606115	0.542954
Unclassified	0	0.0874416
Verrucomicrobiota	0	0

## Sheet: Phylum_Kefir
	5-Intervention-Pre	5-Intervention-Pre	5-Intervention-Pre	5-Intervention-Pre	5-Intervention-Pre	5-Intervention-Pre	5-Intervention-Pre	5-Intervention-Pre	5-Intervention-Pre	5-Intervention-Pre	5-Intervention-Pre	5-Intervention-Pre	5-Intervention-Pre	6-Intervention-Post	6-Intervention-Post	6-Intervention-Post	6-Intervention-Post	6-Intervention-Post	6-Intervention-Post	6-Intervention-Post	6-Intervention-Post	6-Intervention-Post	6-Intervention-Post	6-Intervention-Post	6-Intervention-Post	6-Intervention-Post
	1-Pre	10-Pre	13-Pre	16-Pre	22-Pre	25-Pre	37-Pre	38-Pre	39-Pre	40-Pre	41-Pre	42-Pre	7-Pre	1-Post	10-Post	13-Post	16-Post	22-Post	25-Post	37-Post	38-Post	39-Post	40-Post	41-Post	42-Post	7-Post
Actinomycetota	0.35545	18.5818	6.91591	12.9857	9.3151	8.34413	3.40745	6.8999	7.80723	4.29359	5.22981	3.18119	2.01123	1.26437	22.8871	17.7467	11.3847	20.4547	12.3156	6.29647	5.33805	6.42815	4.37224	4.80189	11.4461	4.23627
Bacillota	61.4929	71.4085	80.1504	56.1548	59.081	76.0473	65.4398	56.9933	80.0337	74.253	54.8693	75.2766	69.2517	83.7284	71.2631	81.5285	68.2997	55.3202	87.6844	69.9814	69.7137	75.7337	82.0687	63.6882	56.8712	63.1507
Bacteroidota	36.3152	3.22552	11.2945	30.4521	31.092	15.0903	27.2824	34.3052	8.91817	20.4598	39.9009	19.2168	27.2966	13.8075	0.939992	0.724792	20.3156	23.8835	0	17.9291	23.8186	16.7386	12.096	31.5099	31.6827	31.735
Fusobacteriota	0	0	0	0	0	0	0	0	0	0	0	0	0	0	0	0	0	0	0	0	0	0	0	0	0	0
Pseudomonadota	1.83649	0	1.47075	0.407332	0.511956	0	0	1.8016	0.375421	0.993618	0	2.32538	1.44048	1.19971	0.226605	0	0	0.341636	0	0	1.1297	0.0761228	1.46308	0	0	0.878043
Unclassified	0	0.236655	0.168407	0	0	0	0	0	0.260496	0	0	0	0	0	0.96517	0	0	0	0	0	0	1.02343	0	0	0	0
Verrucomicrobiota	0	6.54746	0	0	0	0.518269	3.87038	0	2.60496	0	0	0	0	0	3.718	0	0	0	0	5.79306	0	0	0	0	0	0
	Kefir-Pre	Kefir-Post
Actinomycetota	6.87143	9.92095
Bacillota	67.7271	71.464
Bacteroidota	23.45	17.3216
Fusobacteriota	0	0
Pseudomonadota	0.858695	0.408839
Unclassified	0.0511968	0.152969
Verrucomicrobiota	1.04162	0.73162

## Sheet: Phylum_total
	Milk-Pre	Milk-Post	Yogurt-Pre	Yogurt-Post	Kefir-Pre	Kefir-Post			Bacillota	Bacteroidota	Actinomycetota	Fusobacteriota	Pseudomonadota	Verrucomicrobiota	Unclassified
Bacillota	62.3789	58.9788	64.8751	64.7283	67.7271	71.464		Milk-Pre	62.3789	25.0418	11.5366	0.0531417	0.973062	0.01657	0
Bacteroidota	25.0418	26.5949	23.4221	20.8849	23.45	17.3216		Milk-Post	58.9788	26.5949	13.0279	0.083951	1.24193	0.0725641	0
Actinomycetota	11.5366	13.0279	11.0967	13.7564	6.87143	9.92095		Yogurt-Pre	64.8751	23.4221	11.0967	0	0.606115	0	0
Fusobacteriota	0.0531417	0.083951	0	0	0	0		Yogurt-Post	64.7283	20.8849	13.7564	0	0.542954	0	0.0874416
Pseudomonadota	0.973062	1.24193	0.606115	0.542954	0.858695	0.408839		Kefir-Pre	67.7271	23.45	6.87143	0	0.858695	1.04162	0.0511968
Unclassified	0	0	0	0.0874416	0.0511968	0.152969		Kefir-Post	71.464	17.3216	9.92095	0	0.408839	0.73162	0.152969
Verrucomicrobiota	0.01657	0.0725641	0	0	1.04162	0.73162

## Sheet: Species_milk
	1-Control_1_group-Pre	1-Control_1_group-Pre	1-Control_1_group-Pre	1-Control_1_group-Pre	1-Control_1_group-Pre	1-Control_1_group-Pre	1-Control_1_group-Pre	1-Control_1_group-Pre	1-Control_1_group-Pre	2-Control_1_group-Post	2-Control_1_group-Post	2-Control_1_group-Post	2-Control_1_group-Post	2-Control_1_group-Post	2-Control_1_group-Post	2-Control_1_group-Post	2-Control_1_group-Post	2-Control_1_group-Post
	14-Pre	19-Pre	2-Pre	20-Pre	23-Pre	26-Pre	29-Pre	5-Pre	8-Pre	14-Post	19-Post	2-Post	20-Post	23-Post	26-Post	29-Post	5-Post	8-Post			8-Pre	8-Post	5-Pre	5-Post	2-Pre	2-Post	29-Pre	29-Post	26-Pre	26-Post	23-Pre	23-Post	20-Pre	20-Post	19-Pre	19-Post	14-Pre	14-Post
Acetivibrio_Unclassified	0	0	0	0	0	0	0	0	0	0	0	0	0	0	0	0	0	0		Segatella_copri	0	0	0	0	28.8538	18.72	1.16087	1.88906	0	0	0	0	0	0	0	0	43.8166	25.8808
Agathobacter_rectalis	1.57792	6.15594	1.5094	0	2.8966	0	0	3.49694	1.27389	0	4.48366	1.12151	0	1.94041	0	0.41979	5.52672	1.11785		Phocaeicola_plebeius	14.4775	20.2236	12.9227	20.6595	0	0	0	0	0	0	0	0	0	0	0	0	0.0932763	0
Agathobaculum_ammoniilyticum	0	0	0	0	0	0	0	0	0.103288	0	0	0	0	0	0	0	0	0		Bifidobacterium_Unclassified	10.0878	10.0743	0	0	0	0	3.7148	1.02549	0	0	9.74739	11.2647	15.504	18.5284	0.67243	1.48416	0	0.291451
Agathobaculum_butyriciproducens	0.139914	0	0	0	0	1.11889	0.254643	0	0	0.123057	0	0.193946	0	0	1.21003	0	0.39084	0		Dialister_succinatiphilus	0	0	0	0	9.12455	8.91306	9.3544	10.7526	0	0	0	0	0	0	0	0	5.73649	6.78756
Agathobaculum_Unclassified	0	0	0	0	0	0	0	0	0	0	0.218259	0	0	0	0	0	0	0		Phocaeicola_coprocola	8.99466	8.79286	0	0	1.75285	3.61751	0	0	0	0	0	0	0	0	0	0	1.22037	1.1658
Akkermansia_massiliensis	0	0	0	0.14913	0	0	0	0	0	0	0	0	0.459131	0	0	0	0	0		Fusicatenibacter_saccharivorans	6.02513	4.75769	3.2573	2.94351	0.35057	0.590269	0	0.761619	5.09336	10.5099	0	0	9.69345	7.08633	4.30676	2.94338	0.41197	0.220207
Akkermansia_muciniphila	0	0	0	0	0	0	0	0	0	0	0	0.193946	0	0	0	0	0	0		Bifidobacterium_adolescentis	1.42021	0.811124	6.84299	5.17863	0.632973	1.27329	9.16717	15.2084	21.9248	11.8179	0	0	0	0	4.88313	9.37266	0.932763	4.59197
Alistipes_communis	0	0	0	0	0	0	0	0	0	0	0	0	0	0	0	0	0	0		Faecalibacterium_prausnitzii	5.11276	3.28539	0	0	2.42477	2.04908	4.40383	0.671664	0.336354	0.386056	0	0	0	0	0.584374	1.5777	2.58842	1.41192
Alistipes_finegoldii	0	0	0	0	0	0	0	0	0	0	0.193315	0	0	0	0	0	0	0		Faecalibacterium_duncaniae	5.00947	4.64863	1.3047	0.464122	4.04129	6.50139	1.08598	1.01949	0	0	0	0	0	0	0.440282	1.86455	5.76759	5.79663
Alistipes_ihumii	0	0	0	0	0	0	0	0	0.111895	0	0	0	0	0	0	0	0	0.0749778		Blautia_luti	3.77001	7.94765	1.54433	1.44122	0.564807	0.573404	5.44488	2.95052	1.31796	0.674157	7.83429	8.16519	0	0	2.82581	2.98703	0.163234	1.32124
Alistipes_indistinctus	0	0	0	0	0	0	0	0	0	0.0777202	0	0	0	0	0	0	0	0		Romboutsia_timonensis	3.59787	0.831572	1.39345	2.71145	3.45701	5.00042	6.41102	3.35832	9.4179	1.03717	0	3.32274	0	0.966592	2.92187	0	3.42791	5.71244
Alistipes_inops	0	0	0	0	0	0	0	0	0	0	0	0	0	0	0	0	0	0		Unclassified_Unclassified	3.55483	1.81992	10.8103	6.53435	5.39488	6.23155	10.388	2.76462	6.12987	3.61279	13.0212	8.94651	1.62386	1.03909	6.57221	4.55226	1.27478	1.92358
Alistipes_onderdonkii	0	0	0	0	0	0	0	0.310642	0	0	0	0	0	0	0	0	0	0		Anaerostipes_hadrus	3.50318	4.41688	3.85196	3.63359	2.98958	3.71869	0.284602	0.569715	6.83004	10.7635	5.90098	2.799	0	0	4.72302	4.59591	2.84493	5.35622
Alistipes_putredinis	0.233191	0.528338	0.155809	0.950014	0	0	0	1.05618	0.800482	0.375648	0.916687	1.07935	1.58884	0	0	0	0.671756	0.279463		Faecalibacterium_longum	2.40145	0.783859	2.27212	1.32519	0	0	0	0	5.37479	1.8669	0	0	6.6501	1.95735	0.576369	0.661013	1.27478	0.336788
Alistipes_shahii	0	0.280179	0	0.18227	0	0	0	0	0	0	0.492642	0	0.217483	0	0	0	0	0		Vescimonas_Unclassified	2.17766	1.56772	0.683412	0.268702	0	0	0.674056	0.155922	0	0	0	0	0	0	0.208133	0.723372	0.388651	0.304404
Aminipila_Unclassified	0	0	0	0	0	0	0.209706	0	0	0	0	0	0.187277	0	0	0.089955	0	0		Phocaeicola_coprophilus	2.12601	1.90853	0	0	0	0	0	0	0	0	0	0	0	0	0	0	0	0
Anaerobacterium_chartisolvens	0	0	0	0	0	0	0	0	0	0	0	0.21081	0	0	0	0	0	0		Blautia_wexlerae	1.70425	2.71965	2.52951	6.69313	0.564807	1.38292	3.01078	1.28936	7.42724	6.45923	6.5746	7.75307	2.14858	4.29529	1.94524	1.78349	0	0.181347
Anaerobutyricum_hallii	0.450836	0.376241	0.691401	0	0	0	0.419413	2.36088	1.27389	0.297927	1.04764	0.851674	0	0	0	0.281859	2.98626	1.30189		Faecalibacillus_intestinalis	1.69564	1.9835	3.63007	2.79695	0.983543	1.10465	0.61414	0.341829	0	0	0	0	1.34769	2.79708	0	0.318034	0.544112	1.18523
Anaerobutyricum_soehngenii	1.39914	0.32821	0.457688	5.94311	2.37117	0	1.86489	0.186385	0.25822	2.02073	1.5091	0.885403	6.68157	2.54143	0	1.05547	0.262595	1.26099		Phocaeicola_vulgatus	1.58375	0.749778	1.40233	1.56947	1.45097	2.17556	2.142	0	12.8089	27.3523	3.03806	1.34799	7.58906	8.8564	6.8684	7.70766	1.61679	3.10881
Anaerobutyricum_Unclassified	0	0.904579	0.516116	0	0	0	2.60635	1.0118	0.791875	0	2.63781	1.67805	0	0	0	1.87106	0.726718	0.511213		Dorea_longicatena	1.53211	2.0653	0.718914	0.567939	1.76259	1.45881	1.7825	3.4063	0	0	0	0	0.673847	1.53447	0	1.4904	0	0
Anaeromassilibacillus_senegalensis	0	0	0	0	0	0.15788	0	0	0	0	0.112247	0	0	0	0.0345722	0	0	0		Dialister_hominis	1.43742	1.91534	0	0	0	0	0	0	0	0	0	0	2.25352	3.61264	0.888569	0	0	0
Anaerostipes_hadrus	2.84493	4.72302	2.98958	0	5.90098	6.83004	0.284602	3.85196	3.50318	5.35622	4.59591	3.71869	0	2.799	10.7635	0.569715	3.63359	4.41688		Blautia_Unclassified	1.42882	2.30386	1.56208	4.7084	0	0.27827	1.97723	0.761619	1.05711	0.449438	4.8838	7.05761	0	0	0.480307	0.698429	0	0
Anaerotignum_aminivorans	0	0	0	0	0	0	0	0	0	0	0	0	0	0	0	0	0	0		Clostridium_sensu_stricto_Unclassified	1.31692	0.265831	0	0	0.632973	1.52627	0	0.131934	2.14168	0.161337	0	2.47274	1.12676	0	3.76241	0	1.43801	1.6386
Anaerotignum_faecicola	0	0	0	0	0	0	0	0	0.791875	0	0.293091	0	0	0	0	0	0	0.436235		Agathobacter_rectalis	1.27389	1.11785	3.49694	5.52672	1.5094	1.12151	0	0.41979	0	0	2.8966	1.94041	0	0	6.15594	4.48366	1.57792	0
Anaerotignum_lactatifermentans	0	0	0	0	0	0	0	0	0	0	0	0	0	0	0	0	0	0		Anaerobutyricum_hallii	1.27389	1.30189	2.36088	2.98626	0.691401	0.851674	0.419413	0.281859	0	0	0	0	0	0	0.376241	1.04764	0.450836	0.297927
Anaerotruncus_colihominis	0	0	0	0	0	0	0	0	0	0	0	0	0	0	0	0	0	0		Blautia_faecicola	1.24806	1.75176	0	0	0	0	0	0	0	0	0	0	0	0	0	0	0	0
Anthropogastromicrobium_aceti	0	0.29619	1.20752	0	0	0	0	0.84317	0.223791	0	0	0.24454	0	0	0	0	0	0.470316		Phascolarctobacterium_faecium	0.998451	0.572558	1.57983	0.8	0	0	0	0	0	0	0	0	0	0	0.816523	1.31579	0	0
Bacteroides_caccae	0.132141	1.04067	0	0.491577	1.18558	0	1.08598	0.514778	0.215183	0.161917	1.82714	0.134919	2.19296	1.16768	0	0	0.170992	0.156772		Blautia_obeum	0.955414	0	0	0.598473	0.175285	0	2.38167	0.605697	0	0	0.916133	1.12475	0	0	1.83317	1.46545	0	0.200777
Bacteroides_cellulosilyticus	0	0	0	0	0	0	0	0	0	0	0	0	0	0	0	0	0	0		Bifidobacterium_longum	0.946807	0.988344	0.718914	1.20916	0.389522	0.320432	0.9287	0.65967	3.19193	1.76894	0.377231	0.832832	3.59569	6.89301	1.00064	1.42804	0	0.770725
Bacteroides_eggerthii	0	1.07269	0	0.72908	0	0	0	0	0	0	1.25343	0	0.900139	0	0	0	0	0		Alistipes_putredinis	0.800482	0.279463	1.05618	0.671756	0.155809	1.07935	0	0	0	0	0	0	0.950014	1.58884	0.528338	0.916687	0.233191	0.375648
Bacteroides_fragilis	0	0	0	0	1.0778	0	0	0	0	0	0	0	0.157071	3.43436	0.507058	0	0	0		Anaerobutyricum_Unclassified	0.791875	0.511213	1.0118	0.726718	0.516116	1.67805	2.60635	1.87106	0	0	0	0	0	0	0.904579	2.63781	0	0
Bacteroides_ovatus	0.0777303	3.33814	0	2.18172	0.815089	1.02965	0	0	0.542262	0	3.08057	0	3.90866	0.33485	1.49237	0	0	0.756595		Anaerotignum_faecicola	0.791875	0.436235	0	0	0	0	0	0	0	0	0	0	0	0	0	0.293091	0	0
Bacteroides_parvus	0	0	0	0	2.50589	0	0	0	0.525047	0	0	0	0	5.70962	0	0	0	0.443051		Faecalibacterium_Unclassified	0.654157	1.38368	4.81938	5.19695	3.47648	2.41167	0	0.749625	1.61312	0.800922	0	0	7.69953	1.75799	1.88921	1.8022	2.59619	2.44819
Bacteroides_salyersiae	0	0	0	0	0	0	0	0	0	0	0	0	0	0	0	0	0	0		Oliverpabstia_intestinalis	0.636943	0.483948	0	0	0	0	0	0	0	0	0	0	0	0	0.280179	0.342978	0.629615	1.07513
Bacteroides_stercoris	0	0	0	0	0	0	0	0	0	0	0	0	0	0	0	0	0	0		Odoribacter_splanchnicus	0.611121	0.361257	0.37277	0.262595	0	0	0	0	0	0.0576203	0	0	0.320353	0.676615	0	0	0	0
Bacteroides_thetaiotaomicron	0	0.496318	0	0.160177	0	0	0	0	0.172147	0	0.7109	0	0.241648	0	0.36877	0	0	0.14314		Mediterraneibacter_Unclassified	0.602513	0	0	0	0.146071	0.177081	0.0748951	0.167916	0	0	0	0	0	0	0.352225	0.592417	0	0
Bacteroides_Unclassified	0	0	0	0	0	0	0	0	0	0	0	0	0	0	0	0	0	0		Bacteroides_ovatus	0.542262	0.756595	0	0	0	0	0	0	1.02965	1.49237	0.815089	0.33485	2.18172	3.90866	3.33814	3.08057	0.0777303	0
Bacteroides_uniformis	0.489701	3.21005	0	3.2201	0	0.679572	0	3.81646	0.266827	1.0557	4.13445	0.817944	6.92926	0	2.76577	0	1.92977	0.252198		Vescimonas_coprocola	0.542262	0	0.27514	0.048855	0	0	0	0	0	0	0	0	0	0	0.128082	0.137191	0	0
Bacteroides_xylanisolvens	0	0	0	0.13256	1.3001	0	0.217196	0.594657	0.344293	0	0	0	0.573914	2.38688	0	0	0.403053	0.259014		Bacteroides_parvus	0.525047	0.443051	0	0	0	0	0	0	0	0	2.50589	5.70962	0	0	0	0	0	0
Baileyella_intestinalis	0	0	0	0	0	0	0.891252	0	0	0	0	0	0	0	0	1.12744	0	0		Phocaeicola_dorei	0.464796	0.797492	0	0	0.321356	0.48908	0	0	0	0	9.58572	4.6278	0.668324	1.36531	6.61223	7.17136	0	0
Barnesiella_intestinihominis	0.427517	0	0.175285	0	0	0	0	0	0	0.615285	0	0.716755	0	0	0	0	0	0		Gemmiger_formicilis	0.438974	0.218117	1.08281	0.714504	0.594021	0.742052	0.659077	0.251874	0	0	0	0	1.04391	1.26865	1.79315	1.60264	0.466382	0.505181
Bifidobacterium_adolescentis	0.932763	4.88313	0.632973	0	0	21.9248	9.16717	6.84299	1.42021	4.59197	9.37266	1.27329	0	0	11.8179	15.2084	5.17863	0.811124		Streptococcus_Unclassified	0.430367	0	0.426023	0.580153	9.0856	0.320432	0	2.003	3.93328	0.403342	0.848771	0.781317	0.41425	0.332266	1.4089	0	0.365332	0.194301
Bifidobacterium_angulatum	0.458609	0	0	0	0	0	0	0	0	2.65544	0	0	0	0	0	0	0	0		Mediterraneibacter_faecis	0.38733	1.62906	1.49996	1.74046	0	1.60216	1.10845	1.98501	0	0	0	0	0	0	0.920589	2.61287	0	0.822539
Bifidobacterium_animalis	0	0	0.0486902	0.21541	0	0	0	0	0	0	0	0	0	0	0	0	0	0		Bacteroides_xylanisolvens	0.344293	0.259014	0.594657	0.403053	0	0	0.217196	0	0	0	1.3001	2.38688	0.13256	0.573914	0	0	0	0
Bifidobacterium_bifidum	0	0	0	0.867164	0	0	0	0	0	0	0	0	1.55259	0	0	0	0	0		Paraprevotella_clara	0.275435	0.224934	0	0	0	0	0	0	0	0	0	0	0	0	0	0	0	0
Bifidobacterium_breve	0	0	0	0	0	0	0	0	0	0	0	0	0	0	0	0	0	0		Bacteroides_uniformis	0.266827	0.252198	3.81646	1.92977	0	0.817944	0	0	0.679572	2.76577	0	0	3.2201	6.92926	3.21005	4.13445	0.489701	1.0557
Bifidobacterium_catenulatum	0.458609	0	0	0	0	0	0	0	0	1.41839	0	0	0	0	0	0	0	0		Anaerobutyricum_soehngenii	0.25822	1.26099	0.186385	0.262595	0.457688	0.885403	1.86489	1.05547	0	0	2.37117	2.54143	5.94311	6.68157	0.32821	1.5091	1.39914	2.02073
Bifidobacterium_longum	0	1.00064	0.389522	3.59569	0.377231	3.19193	0.9287	0.718914	0.946807	0.770725	1.42804	0.320432	6.89301	0.832832	1.76894	0.65967	1.20916	0.988344		Anthropogastromicrobium_aceti	0.223791	0.470316	0.84317	0	1.20752	0.24454	0	0	0	0	0	0	0	0	0.29619	0	0	0
Bifidobacterium_pseudocatenulatum	0	0	0	0	0	0	0	2.97328	0	0	0	0	0	0	0	0	2.41221	0		Bacteroides_caccae	0.215183	0.156772	0.514778	0.170992	0	0.134919	1.08598	0	0	0	1.18558	1.16768	0.491577	2.19296	1.04067	1.82714	0.132141	0.161917
Bifidobacterium_Unclassified	0	0.67243	0	15.504	9.74739	0	3.7148	0	10.0878	0.291451	1.48416	0	18.5284	11.2647	0	1.02549	0	10.0743		Bacteroides_thetaiotaomicron	0.172147	0.14314	0	0	0	0	0	0	0	0.36877	0	0	0.160177	0.241648	0.496318	0.7109	0	0
Bilophila_wadsworthia	0	0	0	0	0	0	0	0	0	0	0	0	0	0	0	0	0	0		Alistipes_ihumii	0.111895	0.0749778	0	0	0	0	0	0	0	0	0	0	0	0	0	0	0	0
Blautia_acetigignens	0.194326	0	0	0	0	0	0	0	0	0	0	0	0	0	0	0	0	0		Agathobaculum_ammoniilyticum	0.103288	0	0	0	0	0	0	0	0	0	0	0	0	0	0	0	0	0
Blautia_argi	0	0	0	0	0	1.13262	0	0	0	0	0	0	0	0	0.31115	0	0	0		Oscillibacter_acetigenes	0.077466	0.0545293	0.17751	0	0.0973805	0	0	0	0	0	0	0	0.0386634	0.368513	0	0	0	0
Blautia_caecimuris	0	0	0	0	0.875716	0	0	0	0	0	0	0	0	1.65708	0	0	0	0		Pusillibacter_faecalis	0.077466	0.0477132	0	0	0	0	0	0	0	0	0	0	0	0	0	0	0	0
Blautia_faecicola	0	0	0	0	0	0	0	0	1.24806	0	0	0	0	0	0	0	0	1.75176		Acetivibrio_Unclassified	0	0	0	0	0	0	0	0	0	0	0	0	0	0	0	0	0	0
Blautia_faecis	0	0	0	0.916874	0	0	0.913721	0.852046	0	0	0	0	1.60696	0	0	0.467766	0.299237	0		Agathobaculum_butyriciproducens	0	0	0	0.39084	0	0.193946	0.254643	0	1.11889	1.21003	0	0	0	0	0	0	0.139914	0.123057
Blautia_intestinalis	0	0	0	0	0	0	0.838826	0	0	0	0.199551	0	0	0	0	0	0	0		Agathobaculum_Unclassified	0	0	0	0	0	0	0	0	0	0	0	0	0	0	0	0.218259	0	0
Blautia_luti	0.163234	2.82581	0.564807	0	7.83429	1.31796	5.44488	1.54433	3.77001	1.32124	2.98703	0.573404	0	8.16519	0.674157	2.95052	1.44122	7.94765		Akkermansia_massiliensis	0	0	0	0	0	0	0	0	0	0	0	0	0.14913	0.459131	0	0	0	0
Blautia_obeum	0	1.83317	0.175285	0	0.916133	0	2.38167	0	0.955414	0.200777	1.46545	0	0	1.12475	0	0.605697	0.598473	0		Akkermansia_muciniphila	0	0	0	0	0	0.193946	0	0	0	0	0	0	0	0	0	0	0	0
Blautia_stercoris	0	0.736471	0	0	0	1.26304	0	0	0	0	0.405338	0	0	0	1.18698	0	0	0		Alistipes_communis	0	0	0	0	0	0	0	0	0	0	0	0	0	0	0	0	0	0
Blautia_Unclassified	0	0.480307	0	0	4.8838	1.05711	1.97723	1.56208	1.42882	0	0.698429	0.27827	0	7.05761	0.449438	0.761619	4.7084	2.30386		Alistipes_finegoldii	0	0	0	0	0	0	0	0	0	0	0	0	0	0	0	0.193315	0	0
Blautia_wexlerae	0	1.94524	0.564807	2.14858	6.5746	7.42724	3.01078	2.52951	1.70425	0.181347	1.78349	1.38292	4.29529	7.75307	6.45923	1.28936	6.69313	2.71965		Alistipes_indistinctus	0	0	0	0	0	0	0	0	0	0	0	0	0	0	0	0	0	0.0777202
Butyribacter_intestini	0	0	0	0.39768	0	0	0	0	0	0	0	0	0.326225	0	0	0	0	0		Alistipes_inops	0	0	0	0	0	0	0	0	0	0	0	0	0	0	0	0	0	0
Butyricicoccus_pullicaecorum	0	0	0	0	0.727518	0	0	0	0	0	0	0	0	0.71263	0	0	0	0		Alistipes_onderdonkii	0	0	0.310642	0	0	0	0	0	0	0	0	0	0	0	0	0	0	0
Butyricimonas_faecihominis	0	0.200128	0	0	0	0	0	0	0	0	0.729608	0	0	0	0	0	0	0		Alistipes_shahii	0	0	0	0	0	0	0	0	0	0	0	0	0.18227	0.217483	0.280179	0.492642	0	0
Butyricimonas_Unclassified	0	0.144092	0	0	0	0	0	0	0	0	0.636069	0	0	0	0	0	0	0		Aminipila_Unclassified	0	0	0	0	0	0	0.209706	0.089955	0	0	0	0	0	0.187277	0	0	0	0
Butyricimonas_virosa	0	0	0	0	0	0	0	0	0	0	0	0	0	0	0	0	0	0		Anaerobacterium_chartisolvens	0	0	0	0	0	0.21081	0	0	0	0	0	0	0	0	0	0	0	0
Catenibacterium_mitsuokai	0	0	0	0	0	0	0	0	0	0	0	0	0	0	0	0	0	0		Anaeromassilibacillus_senegalensis	0	0	0	0	0	0	0	0	0.15788	0.0345722	0	0	0	0	0	0.112247	0	0
Clostridium_sensu_stricto_Unclassified	1.43801	3.76241	0.632973	1.12676	0	2.14168	0	0	1.31692	1.6386	0	1.52627	0	2.47274	0.161337	0.131934	0	0.265831		Anaerotignum_aminivorans	0	0	0	0	0	0	0	0	0	0	0	0	0	0	0	0	0	0
Colidextribacter_massiliensis	0	0	0	0	0	0	0.0973637	0	0	0	0	0	0	0	0	0.155922	0	0		Anaerotignum_lactatifermentans	0	0	0	0	0	0	0	0	0	0	0	0	0	0	0	0	0	0
Collinsella_aerofaciens	0	0.384246	0.223975	0.701464	0.330077	0.102965	0.247154	0	0	0.15544	0.280619	0.446918	1.51634	0.558084	0.270815	0	0	0		Anaerotruncus_colihominis	0	0	0	0	0	0	0	0	0	0	0	0	0	0	0	0	0	0
Coprobacter_fastidiosus	0	0	0	0	0.586056	0	0	0	0	0	0	0	0	0.231819	0	0	0	0		Bacteroides_cellulosilyticus	0	0	0	0	0	0	0	0	0	0	0	0	0	0	0	0	0	0
Coprobacter_secundus	0	0	0	0	0	0	0	0	0	0	0	0	0	0	0	0	0	0		Bacteroides_eggerthii	0	0	0	0	0	0	0	0	0	0	0	0	0.72908	0.900139	1.07269	1.25343	0	0
Coprococcus_ammoniilyticus	0	0	0	0	0	0	0	0	0	0	0	0	0	0	0	0	0	0		Bacteroides_fragilis	0	0	0	0	0	0	0	0	0	0.507058	1.0778	3.43436	0	0.157071	0	0	0	0
Coprococcus_comes	0	0.104067	0	0	0	0	1.18334	0.683412	0	0	0	0	0	0	0	0.863568	0.769466	0		Bacteroides_salyersiae	0	0	0	0	0	0	0	0	0	0	0	0	0	0	0	0	0	0
Coprococcus_eutactus	4.02643	0	1.3828	0	0	0	0	0	0	4.47539	0	1.42508	0	0	0	0	0	0		Bacteroides_stercoris	0	0	0	0	0	0	0	0	0	0	0	0	0	0	0	0	0	0
Coprococcus_Unclassified	0	0	1.67494	0	0	0	0.45686	0	0	0	0	2.184	0	0	0	0	0	0		Bacteroides_Unclassified	0	0	0	0	0	0	0	0	0	0	0	0	0	0	0	0	0	0
Dialister_hominis	0	0.888569	0	2.25352	0	0	0	0	1.43742	0	0	0	3.61264	0	0	0	0	1.91534		Baileyella_intestinalis	0	0	0	0	0	0	0.891252	1.12744	0	0	0	0	0	0	0	0	0	0
Dialister_invisus	0	0	0	0	0	0	0	0	0	0	0	0	0	0	0	0	0	0		Barnesiella_intestinihominis	0	0	0	0	0.175285	0.716755	0	0	0	0	0	0	0	0	0	0	0.427517	0.615285
Dialister_succinatiphilus	5.73649	0	9.12455	0	0	0	9.3544	0	0	6.78756	0	8.91306	0	0	0	10.7526	0	0		Bifidobacterium_angulatum	0	0	0	0	0	0	0	0	0	0	0	0	0	0	0	0	0.458609	2.65544
Dorea_formicigenerans	0	0.360231	0	0.276167	0	0.432455	1.69263	0.426023	0	0.323834	0.405338	1.00346	0.483296	0	0.409104	1.6072	0	0		Bifidobacterium_animalis	0	0	0	0	0.0486902	0	0	0	0	0	0	0	0.21541	0	0	0	0	0
Dorea_longicatena	0	0	1.76259	0.673847	0	0	1.7825	0.718914	1.53211	0	1.4904	1.45881	1.53447	0	0	3.4063	0.567939	2.0653		Bifidobacterium_bifidum	0	0	0	0	0	0	0	0	0	0	0	0	0.867164	1.55259	0	0	0	0
Drancourtella_massiliensis	0	0	0	0	1.25968	0	0	0	0	0	0	0	0	1.74294	0	0	0	0		Bifidobacterium_breve	0	0	0	0	0	0	0	0	0	0	0	0	0	0	0	0	0	0
Enterocloster_Unclassified	0	0	0	0	4.58067	0	0	0.0710038	0	0	0	0	0	2.89345	0	0	0	0		Bifidobacterium_catenulatum	0	0	0	0	0	0	0	0	0	0	0	0	0	0	0	0	0.458609	1.41839
Enterococcus_faecium	0	0.712456	0	0.303783	0	0	0	0	0	0	0	0	0	0	0	0	0	0		Bifidobacterium_pseudocatenulatum	0	0	2.97328	2.41221	0	0	0	0	0	0	0	0	0	0	0	0	0	0
Escherichia_Shigella_Unclassified	0	0	0	0	0.10778	0.0617792	0.381965	0.825419	0	0	0	0	0.640367	0.678286	6.77038	0	0	0		Bilophila_wadsworthia	0	0	0	0	0	0	0	0	0	0	0	0	0	0	0	0	0	0
Faecalibacillus_faecis	0	0	0	0	0	0	0	0	0	0	0	0.295134	0	0	0	0	0	0		Blautia_acetigignens	0	0	0	0	0	0	0	0	0	0	0	0	0	0	0	0	0.194326	0
Faecalibacillus_intestinalis	0.544112	0	0.983543	1.34769	0	0	0.61414	3.63007	1.69564	1.18523	0.318034	1.10465	2.79708	0	0	0.341829	2.79695	1.9835		Blautia_argi	0	0	0	0	0	0	0	0	1.13262	0.31115	0	0	0	0	0	0	0	0
Faecalibacterium_duncaniae	5.76759	0.440282	4.04129	0	0	0	1.08598	1.3047	5.00947	5.79663	1.86455	6.50139	0	0	0	1.01949	0.464122	4.64863		Blautia_caecimuris	0	0	0	0	0	0	0	0	0	0	0.875716	1.65708	0	0	0	0	0	0
Faecalibacterium_hattorii	0.932763	2.23343	0	0	0	0	0.0973637	2.02361	0	0.790155	0.511349	0	0	0	0	0	0.818321	0		Blautia_faecis	0	0	0.852046	0.299237	0	0	0.913721	0.467766	0	0	0	0	0.916874	1.60696	0	0	0	0
Faecalibacterium_longum	1.27478	0.576369	0	6.6501	0	5.37479	0	2.27212	2.40145	0.336788	0.661013	0	1.95735	0	1.8669	0	1.32519	0.783859		Blautia_intestinalis	0	0	0	0	0	0	0.838826	0	0	0	0	0	0	0	0	0.199551	0	0
Faecalibacterium_prausnitzii	2.58842	0.584374	2.42477	0	0	0.336354	4.40383	0	5.11276	1.41192	1.5777	2.04908	0	0	0.386056	0.671664	0	3.28539		Blautia_stercoris	0	0	0	0	0	0	0	0	1.26304	1.18698	0	0	0	0	0.736471	0.405338	0	0
Faecalibacterium_Unclassified	2.59619	1.88921	3.47648	7.69953	0	1.61312	0	4.81938	0.654157	2.44819	1.8022	2.41167	1.75799	0	0.800922	0.749625	5.19695	1.38368		Butyribacter_intestini	0	0	0	0	0	0	0	0	0	0	0	0	0.39768	0.326225	0	0	0	0
Faecalicatena_contorta	0	0	0	0	0.788144	0	0	0	0	0	0	0	0	1.01314	0	0	0	0		Butyricicoccus_pullicaecorum	0	0	0	0	0	0	0	0	0	0	0.727518	0.71263	0	0	0	0	0	0
Faecalicatena_Unclassified	0	0	0	0	0.431122	0	0	0	0	0	0	0	0	0	0	0	0	0		Butyricimonas_faecihominis	0	0	0	0	0	0	0	0	0	0	0	0	0	0	0.200128	0.729608	0	0
Faecalimonas_umbilicata	0	0	0	0	2.06804	0.288303	0	0	0	0	0	0	0	3.17678	0.616537	0	0	0		Butyricimonas_Unclassified	0	0	0	0	0	0	0	0	0	0	0	0	0	0	0.144092	0.636069	0	0
Flavonifractor_plautii	0	0	0	0.110467	0	0	0	0	0	0	0	0	0.471214	0	0	0	0	0		Butyricimonas_virosa	0	0	0	0	0	0	0	0	0	0	0	0	0	0	0	0	0	0
Fusicatenibacter_saccharivorans	0.41197	4.30676	0.35057	9.69345	0	5.09336	0	3.2573	6.02513	0.220207	2.94338	0.590269	7.08633	0	10.5099	0.761619	2.94351	4.75769		Catenibacterium_mitsuokai	0	0	0	0	0	0	0	0	0	0	0	0	0	0	0	0	0	0
Fusobacterium_varium	0	0	0	0	0.478276	0	0	0	0	0	0	0	0	0.755559	0	0	0	0		Colidextribacter_massiliensis	0	0	0	0	0	0	0.0973637	0.155922	0	0	0	0	0	0	0	0	0	0
Gallintestinimicrobium_propionicum	0	0.264169	0	0	0	0	0	0	0	0	0	0	0	0	0	0	0	0		Collinsella_aerofaciens	0	0	0	0	0.223975	0.446918	0.247154	0	0.102965	0.270815	0.330077	0.558084	0.701464	1.51634	0.384246	0.280619	0	0.15544
Gemmiger_formicilis	0.466382	1.79315	0.594021	1.04391	0	0	0.659077	1.08281	0.438974	0.505181	1.60264	0.742052	1.26865	0	0	0.251874	0.714504	0.218117		Coprobacter_fastidiosus	0	0	0	0	0	0	0	0	0	0	0.586056	0.231819	0	0	0	0	0	0
Guopingia_tenuis	0	0	0	0	0	0	0	0	0	0	0	0	0	0	0	0	0	0		Coprobacter_secundus	0	0	0	0	0	0	0	0	0	0	0	0	0	0	0	0	0	0
Haemophilus_parainfluenzae	0	0.376241	0	0	0	2.09363	0	0	0	0	0	0	0	0	0	0	0	0		Coprococcus_ammoniilyticus	0	0	0	0	0	0	0	0	0	0	0	0	0	0	0	0	0	0
Holdemanella_biformis	1.24368	0	0	0	0	0	0.337028	0	0	1.22409	0	0	0	0	0	0.785607	0	0		Coprococcus_comes	0	0	0.683412	0.769466	0	0	1.18334	0.863568	0	0	0	0	0	0	0.104067	0	0	0
Holdemanella_porci	0	3.8985	0	0	0	0	3.81965	0	0	0	4.60215	0	0	0	0	9.991	0	0		Coprococcus_eutactus	0	0	0	0	1.3828	1.42508	0	0	0	0	0	0	0	0	0	0	4.02643	4.47539
Holdemanella_Unclassified	1.56238	3.66635	0	0	0	0	0	0	0	3.82772	4.39636	0	0	0	0	0	0	0		Coprococcus_Unclassified	0	0	0	0	1.67494	2.184	0.45686	0	0	0	0	0	0	0	0	0	0	0
Holdemania_massiliensis	0	0	0	0	0	0	0	0	0	0	0	0	0	0	0	0	0	0		Dialister_invisus	0	0	0	0	0	0	0	0	0	0	0	0	0	0	0	0	0	0
Hominimerdicola_aceti	0	0	0.8959	0	0	0	0	0.0621283	0	0	0	0.725188	0	0	0	0	0	0		Dorea_formicigenerans	0	0	0.426023	0	0	1.00346	1.69263	1.6072	0.432455	0.409104	0	0	0.276167	0.483296	0.360231	0.405338	0	0.323834
Intestinibacter_bartlettii	0	0	0	0.640707	0	0	1.51288	0	0	2.13083	0	0.345729	0	0	2.6102	0.941529	0	0		Drancourtella_massiliensis	0	0	0	0	0	0	0	0	0	0	1.25968	1.74294	0	0	0	0	0	0
Jutongia_huaianensis	0	0	0	0	0	0	0	1.02956	0	0	0.155899	0	0	0	0	0	0.256489	0		Enterocloster_Unclassified	0	0	0.0710038	0	0	0	0	0	0	0	4.58067	2.89345	0	0	0	0	0	0
Lachnospira_eligens	1.11932	2.10535	1.1783	2.67329	0	0	0	0.710038	0	0.556995	1.32826	0.227675	0.120824	0	0	0	0.177099	0		Enterococcus_faecium	0	0	0	0	0	0	0	0	0	0	0	0	0.303783	0	0.712456	0	0	0
Lachnospira_pectinoschiza	0.209872	0	0.467426	0	0	0	0	0	0	0	0	0.371026	0	0	0	0	0	0		Escherichia_Shigella_Unclassified	0	0	0.825419	0	0	0	0.381965	0	0.0617792	6.77038	0.10778	0.678286	0	0.640367	0	0	0	0
Lacrimispora_Unclassified	0	0	0.0973805	0	0.202088	0	0	0	0	0	0	0	0	0	0.207433	0	0	0		Faecalibacillus_faecis	0	0	0	0	0	0.295134	0	0	0	0	0	0	0	0	0	0	0	0
Lactococcus_lactis	0	0	0	0	0	0	0	0	0	0	0	0	0	0	0	0	0	0		Faecalibacterium_hattorii	0	0	2.02361	0.818321	0	0	0.0973637	0	0	0	0	0	0	0	2.23343	0.511349	0.932763	0.790155
Laedolimicola_ammoniilytica	0.240964	0	0	0	0	0	0	0	0	0	0	0	0	0	0	0	0	0		Faecalicatena_contorta	0	0	0	0	0	0	0	0	0	0	0.788144	1.01314	0	0	0	0	0	0
Latilactobacillus_sakei	0	0	0	0	0	0	0	0	0	0	0	0	0	0	0	0	0	0		Faecalicatena_Unclassified	0	0	0	0	0	0	0	0	0	0	0.431122	0	0	0	0	0	0	0
Lawsonella_clevelandensis	0.0155461	0	0	0	0	0	0	0	0	0	0	0	0	0	0	0	0	0		Faecalimonas_umbilicata	0	0	0	0	0	0	0	0	0.288303	0.616537	2.06804	3.17678	0	0	0	0	0	0
Lentihominibacter_hominis	0	0	0	0.0441867	0	0	0	0	0	0	0.0873036	0	0.132906	0	0	0	0	0		Flavonifractor_plautii	0	0	0	0	0	0	0	0	0	0	0	0	0.110467	0.471214	0	0	0	0
Leuconostoc_gelidum	0	0	0	0.06628	0	0	0	0	0	0	0	0	0	0	0	0	0	0		Fusobacterium_varium	0	0	0	0	0	0	0	0	0	0	0.478276	0.755559	0	0	0	0	0	0
Leuconostoc_mesenteroides	0	0.0400256	0	0	0.0538902	0	0	0	0	0	0	0	0	0	0	0	0	0		Gallintestinimicrobium_propionicum	0	0	0	0	0	0	0	0	0	0	0	0	0	0	0.264169	0	0	0
Leyella_stercorea	0	0	0	0	0	0	0.104853	0	0	0	0	0	0	0	0	0.047976	0	0		Guopingia_tenuis	0	0	0	0	0	0	0	0	0	0	0	0	0	0	0	0	0	0
Ligilactobacillus_ruminis	0	0	0	0	0	0	6.85291	0	0	0	0	0	0	0	0	21.2174	0	0		Haemophilus_parainfluenzae	0	0	0	0	0	0	0	0	2.09363	0	0	0	0	0	0.376241	0	0	0
Ligilactobacillus_salivarius	0	0	0	0	0	0	1.16087	0	0	0	0	0	0	0	0	0.983508	0	0		Holdemanella_biformis	0	0	0	0	0	0	0.337028	0.785607	0	0	0	0	0	0	0	0	1.24368	1.22409
Limosilactobacillus_mucosae	0	0	0	0	0	0	0	0	0	0	0	0	0	0	0	0	0	0		Holdemanella_porci	0	0	0	0	0	0	3.81965	9.991	0	0	0	0	0	0	3.8985	4.60215	0	0
Massilimicrobiota_timonensis	0	0	0	0	0	0	0	0	0	0	0	0	0.0785356	0	0	0	0	0.0340808		Holdemanella_Unclassified	0	0	0	0	0	0	0	0	0	0	0	0	0	0	3.66635	4.39636	1.56238	3.82772
Mediterraneibacter_faecis	0	0.920589	0	0	0	0	1.10845	1.49996	0.38733	0.822539	2.61287	1.60216	0	0	0	1.98501	1.74046	1.62906		Holdemania_massiliensis	0	0	0	0	0	0	0	0	0	0	0	0	0	0	0	0	0	0
Mediterraneibacter_glycyrrhizinilyticus	0	0	0	0	0.79488	0	0	0	0	0	0	0	0	1.28789	0	0	0	0		Hominimerdicola_aceti	0	0	0.0621283	0	0.8959	0.725188	0	0	0	0	0	0	0	0	0	0	0	0
Mediterraneibacter_lactaris	0.209872	0	0.301879	0	0	0	0	0	0	0.0971503	0	0.438486	0	0	0	0	0	0		Intestinibacter_bartlettii	0	0	0	0	0	0.345729	1.51288	0.941529	0	2.6102	0	0	0.640707	0	0	0	0	2.13083
Mediterraneibacter_torques	0	0	0	0	0.074099	0	0.0299581	1.26919	0	0	0.0873036	0	0.434966	0	0	0	0.854962	0		Jutongia_huaianensis	0	0	1.02956	0.256489	0	0	0	0	0	0	0	0	0	0	0	0.155899	0	0
Mediterraneibacter_Unclassified	0	0.352225	0.146071	0	0	0	0.0748951	0	0.602513	0	0.592417	0.177081	0	0	0	0.167916	0	0		Lachnospira_eligens	0	0	0.710038	0.177099	1.1783	0.227675	0	0	0	0	0	0	2.67329	0.120824	2.10535	1.32826	1.11932	0.556995
Megamonas_funiformis	0	0	5.67728	10.8754	0	0	0	0	0	0	0	4.84021	2.16879	0	0	0	0	0		Lachnospira_pectinoschiza	0	0	0	0	0.467426	0.371026	0	0	0	0	0	0	0	0	0	0	0.209872	0
Megasphaera_elsdenii	0	0	0	0	0	0	0.704014	0	0	0	0	0	0	0	0	0.437781	0	0		Lacrimispora_Unclassified	0	0	0	0	0.0973805	0	0	0	0	0.207433	0.202088	0	0	0	0	0	0	0
Megasphaera_hexanoica	0	0	0	0	0	0	0	0	0	0	0	0	0	0	0	0	0	0		Lactococcus_lactis	0	0	0	0	0	0	0	0	0	0	0	0	0	0	0	0	0	0
Merdimonas_faecis	0	0	0	0	0	0	0	0	0	0	0	0	0	0	0	0	0	0		Laedolimicola_ammoniilytica	0	0	0	0	0	0	0	0	0	0	0	0	0	0	0	0	0.240964	0
Mitsuokella_multacida	0	0	0	0	0	0	0.554224	0	0	0	0	0	0	0	0	0.401799	0	0		Latilactobacillus_sakei	0	0	0	0	0	0	0	0	0	0	0	0	0	0	0	0	0	0
Monoglobus_pectinilyticus	0	0	0	0	0	0	0	0.0710038	0	0	0	0	0	0	0	0	0.323664	0.081794		Lawsonella_clevelandensis	0	0	0	0	0	0	0	0	0	0	0	0	0	0	0	0	0.0155461	0
Muricoprocola_aceti	0	0	0	0	0	0	0	0	0	0	0	0	0	0	0	0	0	0		Lentihominibacter_hominis	0	0	0	0	0	0	0	0	0	0	0	0	0.0441867	0.132906	0	0.0873036	0	0
Muriventricola_aceti	0	0	0	0	0.0943078	0	0	0	0	0	0	0	0	0.0686872	0	0	0	0		Leuconostoc_gelidum	0	0	0	0	0	0	0	0	0	0	0	0	0.06628	0	0	0	0	0
Negativibacillus_massiliensis	0	0	0	0.171223	0	0	0	0	0	0	0	0	0.471214	0	0	0	0	0		Leuconostoc_mesenteroides	0	0	0	0	0	0	0	0	0	0	0.0538902	0	0	0	0.0400256	0	0	0
Neglecta_timonensis	0	0	0	0	0	0	0.164769	0	0	0	0	0	0	0	0	0.095952	0.598473	0		Leyella_stercorea	0	0	0	0	0	0	0.104853	0.047976	0	0	0	0	0	0	0	0	0	0
Odoribacter_splanchnicus	0	0	0	0.320353	0	0	0	0.37277	0.611121	0	0	0	0.676615	0	0.0576203	0	0.262595	0.361257		Ligilactobacillus_ruminis	0	0	0	0	0	0	6.85291	21.2174	0	0	0	0	0	0	0	0	0	0
Oliverpabstia_intestinalis	0.629615	0.280179	0	0	0	0	0	0	0.636943	1.07513	0.342978	0	0	0	0	0	0	0.483948		Ligilactobacillus_salivarius	0	0	0	0	0	0	1.16087	0.983508	0	0	0	0	0	0	0	0	0	0
Oscillibacter_acetigenes	0	0	0.0973805	0.0386634	0	0	0	0.17751	0.077466	0	0	0	0.368513	0	0	0	0	0.0545293		Limosilactobacillus_mucosae	0	0	0	0	0	0	0	0	0	0	0	0	0	0	0	0	0	0
Oxalobacter_formigenes	0	0	0	0	0	0	0	0	0	0	0	0	0	0	0	0	0	0		Massilimicrobiota_timonensis	0	0.0340808	0	0	0	0	0	0	0	0	0	0	0	0.0785356	0	0	0	0
Parabacteroides_distasonis	0	0.408261	0	0	0.6871	0.178473	0.269623	0	0	0	0.32427	0	0	2.0091	0.962259	0.05997	0	0		Mediterraneibacter_glycyrrhizinilyticus	0	0	0	0	0	0	0	0	0	0	0.79488	1.28789	0	0	0	0	0	0
Parabacteroides_goldsteinii	0	0	0	0	0	0	0	0	0	0	0	0	0	0	0	0	0	0		Mediterraneibacter_lactaris	0	0	0	0	0.301879	0.438486	0	0	0	0	0	0	0	0	0	0	0.209872	0.0971503
Parabacteroides_merdae	0	0.432277	0	0.806407	0	0	0	1.22482	0	0	0.810676	0	0.670573	0	0	0.233883	0.50687	0		Mediterraneibacter_torques	0	0	1.26919	0.854962	0	0	0.0299581	0	0	0	0.074099	0	0	0.434966	0	0.0873036	0	0
Parabacteroides_Unclassified	0	0	0	0	0	0	0	0	0	0	0	0	0	0	0	0	0	0		Megamonas_funiformis	0	0	0	0	5.67728	4.84021	0	0	0	0	0	0	10.8754	2.16879	0	0	0	0
Paraprevotella_clara	0	0	0	0	0	0	0	0	0.275435	0	0	0	0	0	0	0	0	0.224934		Megasphaera_elsdenii	0	0	0	0	0	0	0.704014	0.437781	0	0	0	0	0	0	0	0	0	0
Pararoseburia_lenta	0	0	0	0	0	0	0	0	0	0	0	0	0	0	0	0	0	0		Megasphaera_hexanoica	0	0	0	0	0	0	0	0	0	0	0	0	0	0	0	0	0	0
Parasutterella_excrementihominis	0	0	0	0	0	1.09143	0	0	0	0	0	0	0	0	1.7747	0	0	0		Merdimonas_faecis	0	0	0	0	0	0	0	0	0	0	0	0	0	0	0	0	0	0
Paratractidigestivibacter_faecalis	0.0388651	0	0	0	0	0	0	0	0	0.123057	0	0	0	0	0	0	0	0		Mitsuokella_multacida	0	0	0	0	0	0	0.554224	0.401799	0	0	0	0	0	0	0	0	0	0
Pediococcus_inopinatus	0	0.128082	0	0.160177	0	0.102965	0	0.0798793	0	0	0	0	0.0845768	0	0	0.041979	0	0.0340808		Monoglobus_pectinilyticus	0	0.081794	0.0710038	0.323664	0	0	0	0	0	0	0	0	0	0	0	0	0	0
Peptococcus_simiae	0	0	0	0	0	0	0	0	0	0	0	0	0	0	0	0	0	0		Muricoprocola_aceti	0	0	0	0	0	0	0	0	0	0	0	0	0	0	0	0	0	0
Phascolarctobacterium_faecium	0	0.816523	0	0	0	0	0	1.57983	0.998451	0	1.31579	0	0	0	0	0	0.8	0.572558		Muriventricola_aceti	0	0	0	0	0	0	0	0	0	0	0.0943078	0.0686872	0	0	0	0	0	0
Phascolarctobacterium_succinatutens	0	0	0	0	0	0	0	0	0	0	0	0	0	0	0	0	0	0		Negativibacillus_massiliensis	0	0	0	0	0	0	0	0	0	0	0	0	0.171223	0.471214	0	0	0	0
Phascolarctobacterium_Unclassified	0	0	0	0	0	0	0	0	0	0	0	0	0	0	0	0	0	0		Neglecta_timonensis	0	0	0	0.598473	0	0	0.164769	0.095952	0	0	0	0	0	0	0	0	0	0
Phocaeicola_coprocola	1.22037	0	1.75285	0	0	0	0	0	8.99466	1.1658	0	3.61751	0	0	0	0	0	8.79286		Oxalobacter_formigenes	0	0	0	0	0	0	0	0	0	0	0	0	0	0	0	0	0	0
Phocaeicola_coprophilus	0	0	0	0	0	0	0	0	2.12601	0	0	0	0	0	0	0	0	1.90853		Parabacteroides_distasonis	0	0	0	0	0	0	0.269623	0.05997	0.178473	0.962259	0.6871	2.0091	0	0	0.408261	0.32427	0	0
Phocaeicola_dorei	0	6.61223	0.321356	0.668324	9.58572	0	0	0	0.464796	0	7.17136	0.48908	1.36531	4.6278	0	0	0	0.797492		Parabacteroides_goldsteinii	0	0	0	0	0	0	0	0	0	0	0	0	0	0	0	0	0	0
Phocaeicola_massiliensis	0	0	0.632973	0	0	0	0	0	0	0	0	0.809512	0	0	0	0	0	0		Parabacteroides_merdae	0	0	1.22482	0.50687	0	0	0	0.233883	0	0	0	0	0.806407	0.670573	0.432277	0.810676	0	0
Phocaeicola_plebeius	0.0932763	0	0	0	0	0	0	12.9227	14.4775	0	0	0	0	0	0	0	20.6595	20.2236		Parabacteroides_Unclassified	0	0	0	0	0	0	0	0	0	0	0	0	0	0	0	0	0	0
Phocaeicola_Unclassified	0	0	0	0	0	0	0.209706	0	0	0	0	0	0	0	0	0.149925	0	0		Pararoseburia_lenta	0	0	0	0	0	0	0	0	0	0	0	0	0	0	0	0	0	0
Phocaeicola_vulgatus	1.61679	6.8684	1.45097	7.58906	3.03806	12.8089	2.142	1.40233	1.58375	3.10881	7.70766	2.17556	8.8564	1.34799	27.3523	0	1.56947	0.749778		Parasutterella_excrementihominis	0	0	0	0	0	0	0	0	1.09143	1.7747	0	0	0	0	0	0	0	0
Prevotellamassilia_timonensis	0	0	0	0	0	0	0.46435	0	0	0	0	0	0	0	0	0.365817	0	0		Paratractidigestivibacter_faecalis	0	0	0	0	0	0	0	0	0	0	0	0	0	0	0	0	0.0388651	0.123057
Pusillibacter_faecalis	0	0	0	0	0	0	0	0	0.077466	0	0	0	0	0	0	0	0	0.0477132		Pediococcus_inopinatus	0	0.0340808	0.0798793	0	0	0	0	0.041979	0.102965	0	0	0	0.160177	0.0845768	0.128082	0	0	0
Raoultibacter_timonensis	0	0	0	0.0276167	0	0	0	0	0	0	0	0.0674593	0	0	0	0	0	0		Peptococcus_simiae	0	0	0	0	0	0	0	0	0	0	0	0	0	0	0	0	0	0
Romboutsia_timonensis	3.42791	2.92187	3.45701	0	0	9.4179	6.41102	1.39345	3.59787	5.71244	0	5.00042	0.966592	3.32274	1.03717	3.35832	2.71145	0.831572		Phascolarctobacterium_succinatutens	0	0	0	0	0	0	0	0	0	0	0	0	0	0	0	0	0	0
Roseburia_amylophila	0	0	0	0	0	0	0	0	0	0	0	0	0	0	0	0	0	0		Phascolarctobacterium_Unclassified	0	0	0	0	0	0	0	0	0	0	0	0	0	0	0	0	0	0
Roseburia_faecis	0.264283	0	0.418736	0	0	0	0	0	0	0	0	1.29859	0	0	0	0	0	0		Phocaeicola_massiliensis	0	0	0	0	0.632973	0.809512	0	0	0	0	0	0	0	0	0	0	0	0
Roseburia_hominis	0	0	0	0	0	0	0	0.239638	0	0	0	0	0	0	0	0	0	0		Phocaeicola_Unclassified	0	0	0	0	0	0	0.209706	0.149925	0	0	0	0	0	0	0	0	0	0
Roseburia_intestinalis	0	0	0.876424	0	0	0	0	0	0	0	0	1.02032	0	0	0	0	0	0		Prevotellamassilia_timonensis	0	0	0	0	0	0	0.46435	0.365817	0	0	0	0	0	0	0	0	0	0
Roseburia_inulinivorans	0	0	0	0	0	0	0	0	0	0	0	0	0	0	0	0	0	0		Raoultibacter_timonensis	0	0	0	0	0	0.0674593	0	0	0	0	0	0	0.0276167	0	0	0	0	0
Ruminococcoides_bili	0	0	0	0	0	0	0	0	0	0	0	0	0	0	0	0	0	0		Roseburia_amylophila	0	0	0	0	0	0	0	0	0	0	0	0	0	0	0	0	0	0
Ruminococcus_bromii	0	4.81108	0	1.17095	0	0	0	0	0	0	0.89798	0	0.882015	0	0	0	0	0		Roseburia_faecis	0	0	0	0	0.418736	1.29859	0	0	0	0	0	0	0	0	0	0	0.264283	0
Ruminococcus_callidus	4.21298	0	1.13935	0	0	0	2.12702	4.87264	0	2.83031	0	3.50788	0	0	0	2.003	6.36947	0		Roseburia_hominis	0	0	0.239638	0	0	0	0	0	0	0	0	0	0	0	0	0	0	0
Ruminococcus_flavefaciens	0	0	0	0	0	0	0	0	0	0	0	0	0	0	0	0	0	0		Roseburia_intestinalis	0	0	0	0	0.876424	1.02032	0	0	0	0	0	0	0	0	0	0	0	0
Ruthenibacterium_lactatiformans	0	0	0	0	0	0	0	0	0	0	0	0	0.283936	0	0	0	0	0		Roseburia_inulinivorans	0	0	0	0	0	0	0	0	0	0	0	0	0	0	0	0	0	0
Segatella_copri	43.8166	0	28.8538	0	0	0	1.16087	0	0	25.8808	0	18.72	0	0	0	1.88906	0	0		Ruminococcoides_bili	0	0	0	0	0	0	0	0	0	0	0	0	0	0	0	0	0	0
Senegalimassilia_anaerobia	0	0	0	0	0	0	0	0	0	0	0	0	0	0	0	0	0	0		Ruminococcus_bromii	0	0	0	0	0	0	0	0	0	0	0	0	1.17095	0.882015	4.81108	0.89798	0	0
Solibaculum_mannosilyticum	0.621842	0	0.360308	0	0	0	0.45686	1.32245	0	0.472798	0	0.775782	0	0	0	0.497751	0.732824	0		Ruminococcus_callidus	0	0	4.87264	6.36947	1.13935	3.50788	2.12702	2.003	0	0	0	0	0	0	0	0	4.21298	2.83031
Sporofaciens_musculi	0	0	0	0	0	0	0	0	0	0	0	0	0	0	0	0	0	0		Ruminococcus_flavefaciens	0	0	0	0	0	0	0	0	0	0	0	0	0	0	0	0	0	0
Stecheria_intestinalis	0	0	0	0	0	0	0	0	0	0	0	0	0	0	0	0	0	0		Ruthenibacterium_lactatiformans	0	0	0	0	0	0	0	0	0	0	0	0	0	0.283936	0	0	0	0
Streptococcus_gallolyticus	0	0	0	0	0	0	0	0	0	0	0	0	0	0	0	0	0	0		Senegalimassilia_anaerobia	0	0	0	0	0	0	0	0	0	0	0	0	0	0	0	0	0	0
Streptococcus_infantis	0	0	0.107119	0	0	0	0	0	0	0	0	0.126486	0	0	0	0	0	0		Solibaculum_mannosilyticum	0	0	1.32245	0.732824	0.360308	0.775782	0.45686	0.497751	0	0	0	0	0	0	0	0	0.621842	0.472798
Streptococcus_mutans	0	0	0.0584283	0	0	0	0	0	0	0	0	0.0252972	0	0	0	0	0	0		Sporofaciens_musculi	0	0	0	0	0	0	0	0	0	0	0	0	0	0	0	0	0	0
Streptococcus_parasanguinis	0	0	0	0.0938967	0	0	0	0	0	0	0	0	0.0785356	0	0	0	0	0		Stecheria_intestinalis	0	0	0	0	0	0	0	0	0	0	0	0	0	0	0	0	0	0
Streptococcus_thermophilus	0	0	0	2.0823	0	0.226524	0	0	0	0	0	0	0	0	0	0	0	0		Streptococcus_gallolyticus	0	0	0	0	0	0	0	0	0	0	0	0	0	0	0	0	0	0
Streptococcus_Unclassified	0.365332	1.4089	9.0856	0.41425	0.848771	3.93328	0	0.426023	0.430367	0.194301	0	0.320432	0.332266	0.781317	0.403342	2.003	0.580153	0		Streptococcus_infantis	0	0	0	0	0.107119	0.126486	0	0	0	0	0	0	0	0	0	0	0	0
Sutterella_massiliensis	0.676253	0	0	0.18227	0	0	0	0	0	0.731865	0	0	0.416843	0	0	0	0	0		Streptococcus_mutans	0	0	0	0	0.0584283	0.0252972	0	0	0	0	0	0	0	0	0	0	0	0
Sutterella_wadsworthensis	0.101049	1.27281	0	0.51367	0.505221	0	0	0.568031	0	0	0	0	0	0	0	0	0.164885	0		Streptococcus_parasanguinis	0	0	0	0	0	0	0	0	0	0	0	0	0.0938967	0.0785356	0	0	0	0
Thomasclavelia_ramosa	0	0	0	0	0.552375	1.44152	0	0	0	0	0	0	0.0543708	0.686872	0.207433	0	0	0		Streptococcus_thermophilus	0	0	0	0	0	0	0	0	0.226524	0	0	0	2.0823	0	0	0	0	0
Thomasclavelia_saccharogumia	0	0	0	0	0	0	0	0	0	0	0	0	0	0	0	0	0	0		Sutterella_massiliensis	0	0	0	0	0	0	0	0	0	0	0	0	0.18227	0.416843	0	0	0.676253	0.731865
Turicibacter_bilis	0	0	0	0	0	0	0.329539	0	0	0	0	0	0	0	0.172861	0	0	0		Sutterella_wadsworthensis	0	0	0.568031	0.164885	0	0	0	0	0	0	0.505221	0	0.51367	0	1.27281	0	0.101049	0
Turicibacter_sanguinis	0	0	0	0	0.114517	0	0	0	0	0.11658	0	0	0	0	0	0.323838	0	0		Thomasclavelia_ramosa	0	0	0	0	0	0	0	0	1.44152	0.207433	0.552375	0.686872	0	0.0543708	0	0	0	0
Unclassified_Unclassified	1.27478	6.57221	5.39488	1.62386	13.0212	6.12987	10.388	10.8103	3.55483	1.92358	4.55226	6.23155	1.03909	8.94651	3.61279	2.76462	6.53435	1.81992		Thomasclavelia_saccharogumia	0	0	0	0	0	0	0	0	0	0	0	0	0	0	0	0	0	0
Veillonella_dispar	0	0	0.477164	0	0	0	0	0	0	0	0	0.758917	0	0	0	0	0	0		Turicibacter_bilis	0	0	0	0	0	0	0.329539	0	0	0.172861	0	0	0	0	0	0	0	0
Veillonella_parvula	0	0	0	0	7.43011	0	0	0	0	0	0	0	0	3.4687	0	0	0	0		Turicibacter_sanguinis	0	0	0	0	0	0	0	0.323838	0	0	0.114517	0	0	0	0	0	0	0.11658
Veillonella_Unclassified	0	0	0	0	2.37791	0	0	0	0	0	0	0	0	1.04748	0	0	0	0		Veillonella_dispar	0	0	0	0	0.477164	0.758917	0	0	0	0	0	0	0	0	0	0	0	0
Vescimonas_coprocola	0	0.128082	0	0	0	0	0	0.27514	0.542262	0	0.137191	0	0	0	0	0	0.048855	0		Veillonella_parvula	0	0	0	0	0	0	0	0	0	0	7.43011	3.4687	0	0	0	0	0	0
Vescimonas_fastidiosa	0.0699572	0	0	0.171223	0	0	0	0	0	0.110104	0	0	0.15103	0	0	0	0	0		Veillonella_Unclassified	0	0	0	0	0	0	0	0	0	0	2.37791	1.04748	0	0	0	0	0	0
Vescimonas_Unclassified	0.388651	0.208133	0	0	0	0	0.674056	0.683412	2.17766	0.304404	0.723372	0	0	0	0	0.155922	0.268702	1.56772		Vescimonas_fastidiosa	0	0	0	0	0	0	0	0	0	0	0	0	0.171223	0.15103	0	0	0.0699572	0.110104
Waltera_intestinalis	0.816168	0	0	0	0	0	0.674056	0.825419	0	0	0	0	0	0	0	0	0	0		Waltera_intestinalis	0	0	0.825419	0	0	0	0.674056	0	0	0	0	0	0	0	0	0	0.816168	0
Weissella_confusa	0	0	0	0	0	0	0	0	0	0	0	0	0	0	0	0	0	0		Weissella_confusa	0	0	0	0	0	0	0	0	0	0	0	0	0	0	0	0	0	0
Weissella_koreensis	0	0	0	0	0	0	0	0	0	0	0	0	0	0	0	0	0	0		Weissella_koreensis	0	0	0	0	0	0	0	0	0	0	0	0	0	0	0	0	0	0
	Milk-Pre	Milk-Post
Acetivibrio_Unclassified	0	0
Agathobacter_rectalis	1.87896	1.62333
Agathobaculum_ammoniilyticum	0.0114764	0
Agathobaculum_butyriciproducens	0.168161	0.213096
Agathobaculum_Unclassified	0	0.024251
Akkermansia_massiliensis	0.01657	0.0510146
Akkermansia_muciniphila	0	0.0215495
Alistipes_communis	0	0
Alistipes_finegoldii	0	0.0214794
Alistipes_ihumii	0.0124328	0.00833087
Alistipes_indistinctus	0	0.00863558
Alistipes_inops	0	0
Alistipes_onderdonkii	0.0345157	0
Alistipes_putredinis	0.413779	0.545749
Alistipes_shahii	0.0513833	0.0789028
Aminipila_Unclassified	0.0233007	0.0308036
Anaerobacterium_chartisolvens	0	0.0234234
Anaerobutyricum_hallii	0.619184	0.751917
Anaerobutyricum_soehngenii	1.4232	1.80192
Anaerobutyricum_Unclassified	0.647858	0.824984
Anaeromassilibacillus_senegalensis	0.0175423	0.0163133
Anaerostipes_hadrus	3.43648	3.98372
Anaerotignum_aminivorans	0	0
Anaerotignum_faecicola	0.0879861	0.0810361
Anaerotignum_lactatifermentans	0	0
Anaerotruncus_colihominis	0	0
Anthropogastromicrobium_aceti	0.28563	0.0794284
Bacteroides_caccae	0.518434	0.64582
Bacteroides_cellulosilyticus	0	0
Bacteroides_eggerthii	0.200196	0.239285
Bacteroides_fragilis	0.119756	0.455388
Bacteroides_ovatus	0.887177	1.06367
Bacteroides_parvus	0.336771	0.683631
Bacteroides_salyersiae	0	0
Bacteroides_stercoris	0	0
Bacteroides_thetaiotaomicron	0.0920712	0.162718
Bacteroides_Unclassified	0	0
Bacteroides_uniformis	1.29808	1.98723
Bacteroides_xylanisolvens	0.287645	0.40254
Baileyella_intestinalis	0.099028	0.125271
Barnesiella_intestinihominis	0.0669779	0.148004
Bifidobacterium_adolescentis	5.08933	5.36155
Bifidobacterium_angulatum	0.0509565	0.295049
Bifidobacterium_animalis	0.0293445	0
Bifidobacterium_bifidum	0.0963515	0.17251
Bifidobacterium_breve	0	0
Bifidobacterium_catenulatum	0.0509565	0.157599
Bifidobacterium_longum	1.23883	1.65235
Bifidobacterium_pseudocatenulatum	0.330365	0.268024
Bifidobacterium_Unclassified	4.41405	4.74094
Bilophila_wadsworthia	0	0
Blautia_acetigignens	0.0215917	0
Blautia_argi	0.125847	0.0345722
Blautia_caecimuris	0.0973017	0.18412
Blautia_faecicola	0.138674	0.194639
Blautia_faecis	0.298071	0.263774
Blautia_intestinalis	0.0932028	0.0221723
Blautia_luti	2.60726	2.8956
Blautia_obeum	0.695741	0.443906
Blautia_stercoris	0.222168	0.176924
Blautia_Unclassified	1.26548	1.8064
Blautia_wexlerae	2.87834	3.6175
Butyribacter_intestini	0.0441867	0.0362472
Butyricicoccus_pullicaecorum	0.0808353	0.0791811
Butyricimonas_faecihominis	0.0222365	0.0810676
Butyricimonas_Unclassified	0.0160102	0.0706743
Butyricimonas_virosa	0	0
Catenibacterium_mitsuokai	0	0
Clostridium_sensu_stricto_Unclassified	1.15764	0.688523
Colidextribacter_massiliensis	0.0108182	0.0173247
Collinsella_aerofaciens	0.221098	0.358691
Coprobacter_fastidiosus	0.0651173	0.0257577
Coprobacter_secundus	0	0
Coprococcus_ammoniilyticus	0	0
Coprococcus_comes	0.21898	0.181448
Coprococcus_eutactus	0.601026	0.655607
Coprococcus_Unclassified	0.236867	0.242666
Dialister_hominis	0.508835	0.61422
Dialister_invisus	0	0
Dialister_succinatiphilus	2.69061	2.93925
Dorea_formicigenerans	0.354167	0.470247
Dorea_longicatena	0.718884	1.16924
Drancourtella_massiliensis	0.139965	0.19366
Enterocloster_Unclassified	0.516852	0.321494
Enterococcus_faecium	0.112915	0
Escherichia_Shigella_Unclassified	0.152994	0.898782
Faecalibacillus_faecis	0	0.0327927
Faecalibacillus_intestinalis	0.979467	1.1697
Faecalibacterium_duncaniae	1.96103	2.25498
Faecalibacterium_hattorii	0.587463	0.235536
Faecalibacterium_longum	2.06107	0.770122
Faecalibacterium_prausnitzii	1.71672	1.04242
Faecalibacterium_Unclassified	2.52756	1.83902
Faecalicatena_contorta	0.0875716	0.112571
Faecalicatena_Unclassified	0.0479024	0
Faecalimonas_umbilicata	0.261816	0.42148
Flavonifractor_plautii	0.0122741	0.0523571
Fusicatenibacter_saccharivorans	3.23762	3.31255
Fusobacterium_varium	0.0531417	0.083951
Gallintestinimicrobium_propionicum	0.0293521	0
Gemmiger_formicilis	0.675369	0.589225
Guopingia_tenuis	0	0
Haemophilus_parainfluenzae	0.27443	0
Holdemanella_biformis	0.175635	0.2233
Holdemanella_porci	0.857572	1.62146
Holdemanella_Unclassified	0.580969	0.913786
Holdemania_massiliensis	0	0
Hominimerdicola_aceti	0.106448	0.0805764
Intestinibacter_bartlettii	0.239288	0.66981
Jutongia_huaianensis	0.114395	0.0458209
Lachnospira_eligens	0.865144	0.267873
Lachnospira_pectinoschiza	0.0752553	0.0412251
Lacrimispora_Unclassified	0.0332743	0.0230481
Lactococcus_lactis	0	0
Laedolimicola_ammoniilytica	0.0267738	0
Latilactobacillus_sakei	0	0
Lawsonella_clevelandensis	0.00172734	0
Lentihominibacter_hominis	0.00490963	0.0244678
Leuconostoc_gelidum	0.00736445	0
Leuconostoc_mesenteroides	0.0104351	0
Leyella_stercorea	0.0116504	0.00533067
Ligilactobacillus_ruminis	0.761434	2.35749
Ligilactobacillus_salivarius	0.128986	0.109279
Limosilactobacillus_mucosae	0	0
Massilimicrobiota_timonensis	0	0.0125129
Mediterraneibacter_faecis	0.435147	1.15468
Mediterraneibacter_glycyrrhizinilyticus	0.08832	0.143098
Mediterraneibacter_lactaris	0.0568612	0.0595151
Mediterraneibacter_torques	0.152583	0.153026
Mediterraneibacter_Unclassified	0.130634	0.104157
Megamonas_funiformis	1.83919	0.778777
Megasphaera_elsdenii	0.0782238	0.0486423
Megasphaera_hexanoica	0	0
Merdimonas_faecis	0	0
Mitsuokella_multacida	0.0615805	0.0446443
Monoglobus_pectinilyticus	0.00788931	0.0450509
Muricoprocola_aceti	0	0
Muriventricola_aceti	0.0104786	0.00763191
Negativibacillus_massiliensis	0.0190248	0.0523571
Neglecta_timonensis	0.0183077	0.0771584
Odoribacter_splanchnicus	0.144916	0.150899
Oliverpabstia_intestinalis	0.17186	0.21134
Oscillibacter_acetigenes	0.0434466	0.0470047
Oxalobacter_formigenes	0	0
Parabacteroides_distasonis	0.171495	0.372844
Parabacteroides_goldsteinii	0	0
Parabacteroides_merdae	0.273722	0.246889
Parabacteroides_Unclassified	0	0
Paraprevotella_clara	0.0306039	0.0249926
Pararoseburia_lenta	0	0
Parasutterella_excrementihominis	0.12127	0.197189
Paratractidigestivibacter_faecalis	0.00431835	0.013673
Pediococcus_inopinatus	0.0523448	0.0178485
Peptococcus_simiae	0	0
Phascolarctobacterium_faecium	0.377201	0.298705
Phascolarctobacterium_succinatutens	0	0
Phascolarctobacterium_Unclassified	0	0
Phocaeicola_coprocola	1.32976	1.50846
Phocaeicola_coprophilus	0.236223	0.212059
Phocaeicola_dorei	1.96138	1.60567
Phocaeicola_massiliensis	0.0703303	0.0899458
Phocaeicola_plebeius	3.05483	4.54257
Phocaeicola_Unclassified	0.0233007	0.0166583
Phocaeicola_vulgatus	4.27781	5.87422
Prevotellamassilia_timonensis	0.0515944	0.0406463
Pusillibacter_faecalis	0.00860733	0.00530146
Raoultibacter_timonensis	0.00306852	0.00749548
Romboutsia_timonensis	3.403	2.54897
Roseburia_amylophila	0	0
Roseburia_faecis	0.075891	0.144288
Roseburia_hominis	0.0266264	0
Roseburia_intestinalis	0.0973805	0.113369
Roseburia_inulinivorans	0	0
Ruminococcoides_bili	0	0
Ruminococcus_bromii	0.66467	0.197777
Ruminococcus_callidus	1.37244	1.63452
Ruminococcus_flavefaciens	0	0
Ruthenibacterium_lactatiformans	0	0.0315485
Segatella_copri	8.20347	5.16554
Senegalimassilia_anaerobia	0	0
Solibaculum_mannosilyticum	0.306828	0.275462
Sporofaciens_musculi	0	0
Stecheria_intestinalis	0	0
Streptococcus_gallolyticus	0	0
Streptococcus_infantis	0.0119021	0.014054
Streptococcus_mutans	0.00649203	0.0028108
Streptococcus_parasanguinis	0.010433	0.00872618
Streptococcus_thermophilus	0.256536	0
Streptococcus_Unclassified	1.87917	0.512757
Sutterella_massiliensis	0.0953915	0.127634
Sutterella_wadsworthensis	0.328976	0.0183206
Thomasclavelia_ramosa	0.221543	0.105408
Thomasclavelia_saccharogumia	0	0
Turicibacter_bilis	0.0366154	0.0192068
Turicibacter_sanguinis	0.0127241	0.0489354
Unclassified_Unclassified	6.52999	4.1583
Veillonella_dispar	0.0530183	0.0843241
Veillonella_parvula	0.825568	0.385412
Veillonella_Unclassified	0.264212	0.116387
Vescimonas_coprocola	0.105054	0.0206718
Vescimonas_fastidiosa	0.0267979	0.0290149
Vescimonas_Unclassified	0.459101	0.335569
Waltera_intestinalis	0.257294	0
Weissella_confusa	0	0
Weissella_koreensis	0	0

## Sheet: Species_yogurt
	3-Control_2_group-Pre	3-Control_2_group-Pre	3-Control_2_group-Pre	3-Control_2_group-Pre	3-Control_2_group-Pre	3-Control_2_group-Pre	4-Control_2_group-Post	4-Control_2_group-Post	4-Control_2_group-Post	4-Control_2_group-Post	4-Control_2_group-Post	4-Control_2_group-Post
	15-Pre	18-Pre	21-Pre	3-Pre	30-Pre	9-Pre	15-Post	18-Post	21-Post	3-Post	30-Post	9-Post
Acetivibrio_Unclassified	0	0	0	0	0	0	0	0	0	0	0	0
Agathobacter_rectalis	0.149254	3.14126	2.91538	2.24878	0	0	0.711374	3.08458	3.77574	7.57628	0	0.200988
Agathobaculum_ammoniilyticum	0	0	0	0.0580865	0	0	0	0	0	0.0812159	0	0
Agathobaculum_butyriciproducens	0	0.160064	1.16734	0	1.4997	0.298797	0	0.370873	0.798069	0	1.63678	0
Agathobaculum_Unclassified	0	0	0	0	0	0	0	0	0	0	0	0
Akkermansia_massiliensis	0	0	0	0	0	0	0	0	0	0	0	0
Akkermansia_muciniphila	0	0	0	0	0	0	0	0	0	0	0	0
Alistipes_communis	0	0	0	0	0	0	0	0	0	0	0	0
Alistipes_finegoldii	0	0	0	0	0	0	0	0	0	0	0	0
Alistipes_ihumii	0	0	0	0	0	0	0	0	0	0	0	0
Alistipes_indistinctus	0	0	0	0	0	0	0	0	0	0	0	0
Alistipes_inops	0	0	0	0	0	0.419931	0	0	0	0	0	0.579993
Alistipes_onderdonkii	0	0	0	0	0	0.637971	0	0	0	0	0	0.287125
Alistipes_putredinis	0	0.030012	0	0	0	1.12251	0	0	0	0	0	1.32078
Alistipes_shahii	0	0.120048	0	0.224048	0	0	0	0	0	0.110222	0	0
Aminipila_Unclassified	0.175593	0	0	0	0	0	0.151866	0	0	0	0	0
Anaerobacterium_chartisolvens	0	0	0	0	0	0	0	0	0	0	0	0
Anaerobutyricum_hallii	0.623354	0.580232	0	0	0	0	0.839261	1.12166	0	0	0	0
Anaerobutyricum_soehngenii	1.57155	0.440176	1.39251	0.862999	3.02984	2.99604	3.49293	0.606061	2.40762	0.539506	3.12415	2.54967
Anaerobutyricum_Unclassified	1.81738	0	0.853283	1.18662	0	0.864088	2.15011	0	1.01938	0.643926	0	1.24612
Anaeromassilibacillus_senegalensis	0	0	0	0	0	0	0	0	0	0	0	0
Anaerostipes_hadrus	8.79719	2.65106	3.60275	1.03726	6.38703	2.02697	7.55335	2.45138	8.73181	1.50249	3.61994	1.88928
Anaerotignum_aminivorans	0	0	0	0	0	0	0	0	0	0	0	0
Anaerotignum_faecicola	0	0.430172	0	0	0	0	0	0.316599	0	0	0	0
Anaerotignum_lactatifermentans	0	0	0	0	0	0	0	0	0	0	0	0
Anaerotruncus_colihominis	0	0	0	0	0	0	0	0	0	0	0	0
Anthropogastromicrobium_aceti	0	0.520208	0	0	1.75853	0	0	1.32067	0	0	1.58245	0
Bacteroides_caccae	1.39596	0	0	0.755124	2.98417	0	0.927184	0	0	0.423483	2.91361	0
Bacteroides_cellulosilyticus	0	0.060024	0.177767	0	0	0	0	0.117594	0.0268258	0	0	0
Bacteroides_eggerthii	0	0	0	0.614057	0	0	0	0	0	1.48509	0	0
Bacteroides_fragilis	1.97542	0	0.97772	0	0	0.169587	1.62257	0	1.08645	0	0	0.310095
Bacteroides_ovatus	0	0	6.29889	0	3.82917	0	0	0	4.2586	0	3.95273	0
Bacteroides_parvus	0	0	0	0	0	0	0	0	0	0	0	0
Bacteroides_salyersiae	0	0	0	0.0580865	0	0	0	0	0	0.127625	0	0
Bacteroides_stercoris	2.91484	0.60024	0	1.84217	0	0.209965	7.08976	0.768883	0	2.15802	0	0.235443
Bacteroides_thetaiotaomicron	0	0.180072	0	0.522778	0	0	0	0.199005	0	0.249449	0	0
Bacteroides_Unclassified	0	0	0	0	0	0	0	0	0	0	0	0
Bacteroides_uniformis	0.316067	0	7.16995	0.655547	2.16961	1.28402	0.407641	0.280416	7.73925	0.580114	1.92203	1.28632
Bacteroides_xylanisolvens	0.500439	0.280112	0.260725	0	0	0	0	0.705563	0.248139	0	0	0
Baileyella_intestinalis	0	0	0	0	0	0	0	0	0	0	0	0
Barnesiella_intestinihominis	0	0	0	0	0	0.847937	0	0	0	0	0	1.05088
Bifidobacterium_adolescentis	0	0	1.04883	2.67198	1.25609	21.4649	0	0	1.16692	7.28623	0.835371	42.2017
Bifidobacterium_angulatum	0	0	0	0	0	0	0	0	0	0	0	0
Bifidobacterium_animalis	0	0	0	0	0	0	0	0	0	0	0	0
Bifidobacterium_bifidum	0	0	0	0	0	0	0	0	0	0	0	0.0746526
Bifidobacterium_breve	1.49254	0	0	0	0	0	0.13588	0	0	0	0	0
Bifidobacterium_catenulatum	3.16945	0	0	0	1.39312	0	5.36328	0	0	0	0.821788	0
Bifidobacterium_longum	9.42932	0	1.5288	0	3.40286	3.52096	4.97162	0	0.925491	0	1.19533	1.57919
Bifidobacterium_pseudocatenulatum	0	0	2.90353	0	0	0.0888315	0	0	3.20569	0	0	0
Bifidobacterium_Unclassified	0	0	4.45603	3.77562	1.8042	1.31632	0	0	4.58722	3.49809	1.12062	1.08533
Bilophila_wadsworthia	0.386304	0.290116	0	0	0	0.0807559	0	0.189959	0	0.116023	0	0.0803951
Blautia_acetigignens	0	0	0.0770325	0	0	0	0	0	0	0	0	0
Blautia_argi	0	0	0.0948092	0	0.34257	0	0	0	0.234726	0	0	0.0287125
Blautia_caecimuris	0	0	0	0	0	0	0	0	0	0	0	0
Blautia_faecicola	0	1.17047	0	0	0	0	0	1.8815	0	0	0	0
Blautia_faecis	0	0	0.474046	0	0	0	0.879226	0	0.905372	0.0696136	0	0
Blautia_intestinalis	0	0	0	0	0	0	0	0	0	0	0	0
Blautia_luti	3.45917	1.09044	3.30055	0.929383	5.75518	1.80893	3.76469	2.77702	2.24666	1.36327	5.39256	2.91145
Blautia_obeum	0	0.440176	1.18511	0.522778	0	2.84261	0	0.524649	1.21387	0.226244	0	1.97542
Blautia_stercoris	0	0.340136	0	0	0	0	0	0.569878	0	0	0	0
Blautia_Unclassified	0	0.390156	0	1.36918	0	0.847937	0	0.46133	0	0.76575	0	0.723556
Blautia_wexlerae	7.08516	1.39056	7.14032	1.95834	9.41687	5.128	9.18392	1.19403	4.4665	1.09061	10.6764	4.43321
Butyribacter_intestini	0	0	0	0	0	0	0	0	0	0	0	0
Butyricicoccus_pullicaecorum	0	0	0	0	0	0	0	0	0	0	0	0
Butyricimonas_faecihominis	0	0	0	0	0	0	0	0	0	0	0	0
Butyricimonas_Unclassified	0	0	0	0	0	0	0	0	0	0	0	0
Butyricimonas_virosa	0	0.260104	0	0	0	0	0	0.162822	0	0	0	0
Catenibacterium_mitsuokai	0	6.48259	0	0	0	0	0	8.90095	0	0	0	0
Clostridium_sensu_stricto_Unclassified	0	0	0	0	0	0	0	0	0	0	2.73703	0
Colidextribacter_massiliensis	0	0	0	0	0	0	0	0	0	0	0	0
Collinsella_aerofaciens	0.193152	0	0.171842	0.0580865	0	1.38093	0.415634	0	0.992556	0.197239	0	0.763753
Coprobacter_fastidiosus	0	0	0	0	0	0	0	0	0	0	0	0
Coprobacter_secundus	0	0	0.130363	0	0	0	0	0	0.120716	0	0	0
Coprococcus_ammoniilyticus	0	0	0	0	0	1.12251	0	0	0	0	0	0.166533
Coprococcus_comes	0	0.40016	0	0	0.989647	0	0	0.642243	0	0.185636	1.31758	0
Coprococcus_eutactus	0	0.940376	0	0	0	0	0	0.569878	0	0	0	0.849891
Coprococcus_Unclassified	0	2.06082	0	0	0	0	0	1.23926	0	0	0	0
Dialister_hominis	0	0	3.54942	0	0	0	0	0	2.04547	0	0	0
Dialister_invisus	0	0	0	0	0	0	0	0	0	0	0	0
Dialister_succinatiphilus	0	5.70228	0	0	0	10.1591	0	9.93216	0	0	0	5.71954
Dorea_formicigenerans	0	0	0	0.713634	0.411084	0.500686	0	0	0	0	0.190166	0
Dorea_longicatena	0.851624	2.11084	0	1.43557	0.487211	0	1.37479	0.814111	0	0.701938	1.89487	0
Drancourtella_massiliensis	0.351185	0	0.622185	0	0	0.355326	0.335705	0	1.31447	0	0	0.815436
Enterocloster_Unclassified	0	0	0	0	0	0	0	0	0	0	0	0
Enterococcus_faecium	0	0	0	0	0	0	0	0	0	0	0	0
Escherichia_Shigella_Unclassified	0.930641	0	0.918464	0	0	0	0	0	1.32117	1.0442	0	0
Faecalibacillus_faecis	0	0	0	0	0	0	0	0	0	0	0	0
Faecalibacillus_intestinalis	0	0.280112	1.0429	0	4.96346	0	0	0	2.64905	0	7.20592	0
Faecalibacterium_duncaniae	0	0	1.48732	1.12024	3.45615	12.2426	0	1.66441	0.804775	0.800557	2.9204	2.44631
Faecalibacterium_hattorii	0	0	1.99692	0.738528	0	0	0	0	0.818188	0.464091	0	0
Faecalibacterium_longum	3.56453	2.15086	1.54658	0	0	1.13058	1.91032	0.533695	0.992556	0	1.61641	0.809693
Faecalibacterium_prausnitzii	0	0	0	0	5.74756	0	0	0	0	0	3.17848	0
Faecalibacterium_Unclassified	0	6.65266	5.58189	10.5137	0	6.1536	0	4.99322	2.53504	6.25943	0	1.67107
Faecalicatena_contorta	0	0	0	0	0	0	0	0	0	0	0	0
Faecalicatena_Unclassified	0	0	0	0	0	0	0.191831	0	0	0	0	0
Faecalimonas_umbilicata	0	0	0	0	0.0989647	0	0	0	0	0	0.319207	0
Flavonifractor_plautii	0	0	0.189618	0	0.258831	0	0	0	0.456039	0	0.393915	0
Fusicatenibacter_saccharivorans	11.9403	0.520208	8.94169	1.95834	12.363	5.07147	5.57909	0	4.1513	1.28785	5.7593	2.03859
Fusobacterium_varium	0	0	0	0	0	0	0	0	0	0	0	0
Gallintestinimicrobium_propionicum	0	0	0	0	0	0	0	0	0	0	0	0
Gemmiger_formicilis	0	0	0	0.323625	0	0.565291	0	0	0	0.174034	0	0.890088
Guopingia_tenuis	0	0	0	0	0	0	0	0	0	0	0	0
Haemophilus_parainfluenzae	0	0	0	0	0	0	0	0	0	0	0	0
Holdemanella_biformis	0	1.79072	0	0	0	0	0	2.75893	0	0	0	0
Holdemanella_porci	0.746269	0	0	0	0	0	1.23891	0	0	0	0	0
Holdemanella_Unclassified	0	2.43097	0	0	0	0	0	4.43238	0	0	0	0
Holdemania_massiliensis	0	0	0.0948092	0	0	0	0	0	0.0536517	0	0	0
Hominimerdicola_aceti	0	0	0	0	0	0	0	0.199005	0	0	0	0
Intestinibacter_bartlettii	1.07989	0	0.450344	0	0	0	0	0	0.315204	0	0.828579	0
Jutongia_huaianensis	0	0	0	0	0	0	0	0	0	0	0	0
Lachnospira_eligens	1.20281	0.430172	0.675516	0	0.411084	0	0	0.343736	0.221313	0.10442	0.237707	0.11485
Lachnospira_pectinoschiza	0	0	0	0	0	0	0	0	0	0.440886	0	0
Lacrimispora_Unclassified	0	0	0	0	0	0	0	0	0	0	0	0
Lactococcus_lactis	0	0	0	0	0	0	0	0	0	0	0	0
Laedolimicola_ammoniilytica	0	0	0	0	0	0	0	0	0	0	0	0
Latilactobacillus_sakei	0	0	0	0	0	0	0	0	0	0	0	0
Lawsonella_clevelandensis	0	0	0	0	0	0	0	0	0	0	0	0.11485
Lentihominibacter_hominis	0	0	0.0948092	0	0	0	0.0799297	0	0	0	0	0
Leuconostoc_gelidum	0	0	0	0	0	0	0	0	0	0	0	0
Leuconostoc_mesenteroides	0	0.030012	0	0	0	0	0	0	0	0	0	0
Leyella_stercorea	0	6.09244	0	0	0	0	0	2.74084	0	0	0	0
Ligilactobacillus_ruminis	0	0	0	4.7133	0	0	0	0	0	5.23843	0	0
Ligilactobacillus_salivarius	0	0	0	0	0	0	0	0	0	0	0	0
Limosilactobacillus_mucosae	1.55399	0	0	0	0	0	1.43873	0	0	0	0	0
Massilimicrobiota_timonensis	0	0	0	0	0	0.0646047	0	0	0	0	0	0.0574251
Mediterraneibacter_faecis	2.3266	3.7415	1.65324	0.47299	2.71772	0	5.37927	2.52374	3.51418	0.632324	3.58598	0
Mediterraneibacter_glycyrrhizinilyticus	0	0	0	0.224048	0	0	0	0	0	0.0986193	0	0
Mediterraneibacter_lactaris	0	0	0	0	0	0	0	0	0	0	0	0
Mediterraneibacter_torques	0.693591	0	0	0.190856	0.647077	0	0	0	0.087184	0.0986193	0.556914	0
Mediterraneibacter_Unclassified	0	0	0	0	0	0	0	0	0.107303	0	0	0
Megamonas_funiformis	0	0	0	24.5208	0	0	0	0	0	18.2504	0	0
Megasphaera_elsdenii	0	0	0	0	0	0	0	0	0	0	0	0
Megasphaera_hexanoica	0	0	0	0	0	1.79278	0	0	0	0	0	0.780981
Merdimonas_faecis	0	0	0	0	0	0.847937	0	0	0	0	0	1.05662
Mitsuokella_multacida	0	0	0	0	0	0	0	0	0	0	0	0
Monoglobus_pectinilyticus	0	0	0	0	0	0	0	0	0	0	0	0
Muricoprocola_aceti	0	0	0	0	0	0	0	0	0	0	0	0
Muriventricola_aceti	0.298507	0	0.159991	0	0	0	0.103909	0	0	0	0	0
Negativibacillus_massiliensis	0	0	0	0	0	0	0	0	0	0	0	0
Neglecta_timonensis	0	0.140056	0	0	0	0	0	0.162822	0	0	0	0
Odoribacter_splanchnicus	0.895522	0.320128	0.622185	0	0	0.20189	0.359683	0	0.268258	0.10442	0	0.338808
Oliverpabstia_intestinalis	0	0	0	0	0	0	0	0	0	0.632324	0	0
Oscillibacter_acetigenes	0	0	0	0	0	0	0	0.470375	0	0	0.0543331	0
Oxalobacter_formigenes	0	0	0	0	0	0	0	0.108548	0	0	0	0
Parabacteroides_distasonis	0.781387	0	1.09031	0.605759	0	0	0.383662	0	0.731004	0	0	0
Parabacteroides_goldsteinii	0	0.130052	0	0	0	0	0	0	0	0	0	0
Parabacteroides_merdae	0	0	0	0	0	0.573367	0	0.12664	0	0	0	0.511083
Parabacteroides_Unclassified	0	0	0	0	0	0	0	0	0	0	0	0
Paraprevotella_clara	0	0	0	0	0	0	0	0	0	0	0	0
Pararoseburia_lenta	0	0	0	0	0	0	0	0	0	0	0	0
Parasutterella_excrementihominis	0	0	0	0	0	0	0	0	0	0	0	0
Paratractidigestivibacter_faecalis	0	0	0	0	0	0	0	0	0	0	0	0
Pediococcus_inopinatus	0	0	0	0	0	0	0	0.0814111	0	0	0.129041	0.0918801
Peptococcus_simiae	0	0	0	0	0	0	0	0	0	0	0	0
Phascolarctobacterium_faecium	1.23793	0	0	0.290432	0.738429	0	0.343698	0.0542741	0	0.446688	0.651997	0
Phascolarctobacterium_succinatutens	0	0	0	0	0	0	0	0	0	0	0	0
Phascolarctobacterium_Unclassified	0	0	0	0	0	0	0	0	0	0	0	0
Phocaeicola_coprocola	0	0	0	9.94108	0	0	0	0	0	9.36884	0	0
Phocaeicola_coprophilus	0	0	0	0	0	0	0	0	0	0	0	0
Phocaeicola_dorei	12.8446	0	0	2.22388	0	0	11.1502	0.280416	0	1.0442	0	0
Phocaeicola_massiliensis	0	0.590236	0	0	0	0	0	0.226142	0	0	0	0
Phocaeicola_plebeius	0	0	0	0	0	0	0	0	0	0	0	0
Phocaeicola_Unclassified	0	0	0	0	0	0	0	0	0	0	0	0
Phocaeicola_vulgatus	0	1.02041	9.33278	7.3106	14.4717	2.34192	0	0.931705	14.8414	7.68071	8.67971	0.562766
Prevotellamassilia_timonensis	0	3.66146	0	0	0	0	0	1.62822	0	0	0	0
Pusillibacter_faecalis	0	0	0	0	0	0	0	0	0	0	0	0
Raoultibacter_timonensis	0.0526778	0	0	0	0	0	0	0	0	0	0	0
Romboutsia_timonensis	0	0.80032	0	1.54344	3.14403	0	0.591479	2.49661	1.64308	4.75113	2.64195	0.625933
Roseburia_amylophila	0	0	0	0	0	0	0	0	0.610288	0	0	0
Roseburia_faecis	0	0	0.319981	0	0	0	0	0	0.388975	0	0	0
Roseburia_hominis	0	0	0	0	0	0	0	0	0	0	0	0
Roseburia_intestinalis	0	0	0	0	1.85749	0	0	0	0	0	1.48058	0
Roseburia_inulinivorans	0	0	0	0	0	0	0	0	0	0	0	0
Ruminococcoides_bili	0	2.73109	0	5.00373	0	0	0	0.995025	0	5.42986	0	0
Ruminococcus_bromii	0	0	4.4027	0	0	0	0	0	1.40836	0	0	0
Ruminococcus_callidus	0	1.96078	0	0	0	1.89776	0	2.25237	0	0	0	1.38394
Ruminococcus_flavefaciens	0	1.28051	0	0	0	0	0	1.00407	0	0	0	0
Ruthenibacterium_lactatiformans	0	0	0.136288	0	0	0	0	0	0.2079	0	0	0
Segatella_copri	0	19.908	0	0	0	1.77663	0	15.0158	0	0	0	0.631676
Senegalimassilia_anaerobia	0	0	0	0	0	0	0	0	0	0	0	0
Solibaculum_mannosilyticum	0.456541	0.780312	0	0	0	0	0.239789	1.5649	0	0	0	0
Sporofaciens_musculi	0	0	0	0	0	0.129209	0	0	0.616994	0	0	0
Stecheria_intestinalis	0	1.16046	0	0	0	0	0	1.32067	0	0	0	0
Streptococcus_gallolyticus	0	0	0	0	0	0	0.927184	0	0	0	0	0
Streptococcus_infantis	0	0	0	0	0	0	0	0	0	0	0	0
Streptococcus_mutans	0	0.130052	0	0	0	0	0	0.12664	0	0	0	0
Streptococcus_parasanguinis	0	0	0.385162	0	0	0	0	0	0.335323	0	0	0
Streptococcus_thermophilus	0	0	0	0	0	0	4.81976	0	2.56857	1.47929	11.1587	9.28563
Streptococcus_Unclassified	0.430202	0	4.1242	0	0.852619	0.815634	0.503557	1.00407	1.82416	0	1.06629	0.534053
Sutterella_massiliensis	0	0.80032	0	0	0	0	0	0.153777	0	0	0	0
Sutterella_wadsworthensis	0	0	0	0	0	0	0	0	0	0.243648	0	0
Thomasclavelia_ramosa	0.386304	0	0	0	0	0	0.583487	0	0	0	0.230916	0
Thomasclavelia_saccharogumia	0	0	0	0	0	0	0	0	0	0	0	0
Turicibacter_bilis	0.588235	0	0.154065	0	0	0	0	0	0	0	0.794621	0
Turicibacter_sanguinis	0	0	0	0	0	0	0	0	0	0	0	0
Unclassified_Unclassified	11.3345	5.59224	2.79687	4.80458	1.35505	2.4146	12.8047	6.46766	2.91731	2.94698	1.57566	1.44711
Veillonella_dispar	0	0	0	0	0	0	0	0	0	0	0	0
Veillonella_parvula	0	0	0	0	0	0	0	0	0	0	0	0
Veillonella_Unclassified	0	0	0	0	0	0	0	0	0	0	0	0
Vescimonas_coprocola	0	0	0	0	0	0.484535	0	0	0	0	0	0.155048
Vescimonas_fastidiosa	0	0.260104	0	0	0	0	0	0.298507	0	0	0	0
Vescimonas_Unclassified	0	0.10004	0	0	0	0	0	0	0	0	0	0.0861376
Waltera_intestinalis	0	2.2509	0.302204	0	0	0	0	1.83627	0	0	0	0
Weissella_confusa	0	0	0	0	0	0	0	0	0	0	0	0
Weissella_koreensis	0	0	0	0	0	0	0	0	0.0938904	0	0	0
	Yogurt-Pre	Yogurt-Post
Acetivibrio_Unclassified	0	0
Agathobacter_rectalis	1.40911	2.55816
Agathobaculum_ammoniilyticum	0.00968108	0.013536
Agathobaculum_butyriciproducens	0.520982	0.467621
Agathobaculum_Unclassified	0	0
Akkermansia_massiliensis	0	0
Akkermansia_muciniphila	0	0
Alistipes_communis	0	0
Alistipes_finegoldii	0	0
Alistipes_ihumii	0	0
Alistipes_indistinctus	0	0
Alistipes_inops	0.0699884	0.0966655
Alistipes_onderdonkii	0.106329	0.0478542
Alistipes_putredinis	0.192086	0.220129
Alistipes_shahii	0.0573493	0.0183703
Aminipila_Unclassified	0.0292654	0.0253111
Anaerobacterium_chartisolvens	0	0
Anaerobutyricum_hallii	0.200598	0.326821
Anaerobutyricum_soehngenii	1.71552	2.11999
Anaerobutyricum_Unclassified	0.786896	0.843257
Anaeromassilibacillus_senegalensis	0	0
Anaerostipes_hadrus	4.08371	4.29138
Anaerotignum_aminivorans	0	0
Anaerotignum_faecicola	0.0716953	0.0527665
Anaerotignum_lactatifermentans	0	0
Anaerotruncus_colihominis	0	0
Anthropogastromicrobium_aceti	0.379789	0.483853
Bacteroides_caccae	0.855875	0.710713
Bacteroides_cellulosilyticus	0.0396319	0.0240699
Bacteroides_eggerthii	0.102343	0.247515
Bacteroides_fragilis	0.520454	0.503186
Bacteroides_ovatus	1.68801	1.36856
Bacteroides_parvus	0	0
Bacteroides_salyersiae	0.00968108	0.0212708
Bacteroides_stercoris	0.927869	1.70868
Bacteroides_thetaiotaomicron	0.117142	0.0747423
Bacteroides_Unclassified	0	0
Bacteroides_uniformis	1.93253	2.03596
Bacteroides_xylanisolvens	0.173546	0.15895
Baileyella_intestinalis	0	0
Barnesiella_intestinihominis	0.141323	0.175146
Bifidobacterium_adolescentis	4.40697	8.5817
Bifidobacterium_angulatum	0	0
Bifidobacterium_animalis	0	0
Bifidobacterium_bifidum	0	0.0124421
Bifidobacterium_breve	0.248756	0.0226467
Bifidobacterium_catenulatum	0.760428	1.03084
Bifidobacterium_longum	2.98032	1.44527
Bifidobacterium_pseudocatenulatum	0.498727	0.534281
Bifidobacterium_Unclassified	1.89203	1.71521
Bilophila_wadsworthia	0.126196	0.0643962
Blautia_acetigignens	0.0128387	0
Blautia_argi	0.0728965	0.0439064
Blautia_caecimuris	0	0
Blautia_faecicola	0.195078	0.313584
Blautia_faecis	0.0790077	0.309035
Blautia_intestinalis	0	0
Blautia_luti	2.72394	3.07594
Blautia_obeum	0.831779	0.656697
Blautia_stercoris	0.0566893	0.0949796
Blautia_Unclassified	0.434546	0.325106
Blautia_wexlerae	5.35321	5.17412
Butyribacter_intestini	0	0
Butyricicoccus_pullicaecorum	0	0
Butyricimonas_faecihominis	0	0
Butyricimonas_Unclassified	0	0
Butyricimonas_virosa	0.0433507	0.027137
Catenibacterium_mitsuokai	1.08043	1.48349
Clostridium_sensu_stricto_Unclassified	0	0.456171
Colidextribacter_massiliensis	0	0
Collinsella_aerofaciens	0.300668	0.394864
Coprobacter_fastidiosus	0	0
Coprobacter_secundus	0.0217271	0.0201194
Coprococcus_ammoniilyticus	0.187084	0.0277554
Coprococcus_comes	0.231634	0.357576
Coprococcus_eutactus	0.156729	0.236628
Coprococcus_Unclassified	0.343471	0.206543
Dialister_hominis	0.59157	0.340912
Dialister_invisus	0	0
Dialister_succinatiphilus	2.64356	2.60862
Dorea_formicigenerans	0.270901	0.0316943
Dorea_longicatena	0.814207	0.797617
Drancourtella_massiliensis	0.221449	0.410934
Enterocloster_Unclassified	0	0
Enterococcus_faecium	0	0
Escherichia_Shigella_Unclassified	0.308184	0.394229
Faecalibacillus_faecis	0	0
Faecalibacillus_intestinalis	1.04775	1.6425
Faecalibacterium_duncaniae	3.05105	1.43941
Faecalibacterium_hattorii	0.455908	0.213713
Faecalibacterium_longum	1.39876	0.977112
Faecalibacterium_prausnitzii	0.957927	0.529747
Faecalibacterium_Unclassified	4.81697	2.57646
Faecalicatena_contorta	0	0
Faecalicatena_Unclassified	0	0.0319719
Faecalimonas_umbilicata	0.0164941	0.0532011
Flavonifractor_plautii	0.0747415	0.141659
Fusicatenibacter_saccharivorans	6.79916	3.13602
Fusobacterium_varium	0	0
Gallintestinimicrobium_propionicum	0	0
Gemmiger_formicilis	0.148153	0.177354
Guopingia_tenuis	0	0
Haemophilus_parainfluenzae	0	0
Holdemanella_biformis	0.298453	0.459822
Holdemanella_porci	0.124378	0.206485
Holdemanella_Unclassified	0.405162	0.738731
Holdemania_massiliensis	0.0158015	0.00894194
Hominimerdicola_aceti	0	0.0331675
Intestinibacter_bartlettii	0.25504	0.19063
Jutongia_huaianensis	0	0
Lachnospira_eligens	0.453264	0.170338
Lachnospira_pectinoschiza	0	0.0734811
Lacrimispora_Unclassified	0	0
Lactococcus_lactis	0	0
Laedolimicola_ammoniilytica	0	0
Latilactobacillus_sakei	0	0
Lawsonella_clevelandensis	0	0.0191417
Lentihominibacter_hominis	0.0158015	0.0133216
Leuconostoc_gelidum	0	0
Leuconostoc_mesenteroides	0.005002	0
Leyella_stercorea	1.01541	0.456807
Ligilactobacillus_ruminis	0.78555	0.873071
Ligilactobacillus_salivarius	0	0
Limosilactobacillus_mucosae	0.258999	0.239789
Massilimicrobiota_timonensis	0.0107674	0.00957084
Mediterraneibacter_faecis	1.81867	2.60592
Mediterraneibacter_glycyrrhizinilyticus	0.0373413	0.0164366
Mediterraneibacter_lactaris	0	0
Mediterraneibacter_torques	0.255254	0.123786
Mediterraneibacter_Unclassified	0	0.0178839
Megamonas_funiformis	4.0868	3.04173
Megasphaera_elsdenii	0	0
Megasphaera_hexanoica	0.298797	0.130163
Merdimonas_faecis	0.141323	0.176104
Mitsuokella_multacida	0	0
Monoglobus_pectinilyticus	0	0
Muricoprocola_aceti	0	0
Muriventricola_aceti	0.0764163	0.0173181
Negativibacillus_massiliensis	0	0
Neglecta_timonensis	0.0233427	0.027137
Odoribacter_splanchnicus	0.339954	0.178528
Oliverpabstia_intestinalis	0	0.105387
Oscillibacter_acetigenes	0	0.0874514
Oxalobacter_formigenes	0	0.0180914
Parabacteroides_distasonis	0.412909	0.185778
Parabacteroides_goldsteinii	0.0216753	0
Parabacteroides_merdae	0.0955611	0.106287
Parabacteroides_Unclassified	0	0
Paraprevotella_clara	0	0
Pararoseburia_lenta	0	0
Parasutterella_excrementihominis	0	0
Paratractidigestivibacter_faecalis	0	0
Pediococcus_inopinatus	0	0.0503887
Peptococcus_simiae	0	0
Phascolarctobacterium_faecium	0.377798	0.249443
Phascolarctobacterium_succinatutens	0	0
Phascolarctobacterium_Unclassified	0	0
Phocaeicola_coprocola	1.65685	1.56147
Phocaeicola_coprophilus	0	0
Phocaeicola_dorei	2.51141	2.07913
Phocaeicola_massiliensis	0.0983727	0.0376903
Phocaeicola_plebeius	0	0
Phocaeicola_Unclassified	0	0
Phocaeicola_vulgatus	5.74623	5.44938
Prevotellamassilia_timonensis	0.610244	0.27137
Pusillibacter_faecalis	0	0
Raoultibacter_timonensis	0.00877963	0
Romboutsia_timonensis	0.914632	2.12503
Roseburia_amylophila	0	0.101715
Roseburia_faecis	0.0533302	0.0648291
Roseburia_hominis	0	0
Roseburia_intestinalis	0.309582	0.246763
Roseburia_inulinivorans	0	0
Ruminococcoides_bili	1.28914	1.07081
Ruminococcus_bromii	0.733784	0.234726
Ruminococcus_callidus	0.643091	0.606053
Ruminococcus_flavefaciens	0.213419	0.167345
Ruthenibacterium_lactatiformans	0.0227147	0.03465
Segatella_copri	3.6141	2.60792
Senegalimassilia_anaerobia	0	0
Solibaculum_mannosilyticum	0.206142	0.300782
Sporofaciens_musculi	0.0215349	0.102832
Stecheria_intestinalis	0.193411	0.220112
Streptococcus_gallolyticus	0	0.154531
Streptococcus_infantis	0	0
Streptococcus_mutans	0.0216753	0.0211066
Streptococcus_parasanguinis	0.0641937	0.0558872
Streptococcus_thermophilus	0	4.88532
Streptococcus_Unclassified	1.03711	0.822021
Sutterella_massiliensis	0.133387	0.0256294
Sutterella_wadsworthensis	0	0.040608
Thomasclavelia_ramosa	0.064384	0.135734
Thomasclavelia_saccharogumia	0	0
Turicibacter_bilis	0.123717	0.132437
Turicibacter_sanguinis	0	0
Unclassified_Unclassified	4.71631	4.69324
Veillonella_dispar	0	0
Veillonella_parvula	0	0
Veillonella_Unclassified	0	0
Vescimonas_coprocola	0.0807559	0.0258413
Vescimonas_fastidiosa	0.0433507	0.0497512
Vescimonas_Unclassified	0.0166733	0.0143563
Waltera_intestinalis	0.425517	0.306046
Weissella_confusa	0	0
Weissella_koreensis	0	0.0156484

[truncated: 2 more sheets: Species_kefir, Species_total]
